# Supplementary material for: A Lymph Node Staging System for Gastric Cancer: A Hybrid Type Based on Topographic and Numeric Systems
Source: PLoS One. 2016 Mar 11;11(3):e0149555. doi: 10.1371/journal.pone.0149555 (PMC4788413; doi:10.1371/journal.pone.0149555)
Supplement: S1 File — (XLSX) [file pone.0149555.s001.xlsx]

## Sheet: Sheet1
age	sex	extent	pTstage	metaLN	reLN	death	duration	newNstage	Nstage7th	TNMnew	TNM7th	mLN_location
64	1	1	3	0	29	1	147	0	0	2	2	0
57	2	1	3	0	59	1	147	0	0	2	2	0
66	1	2	2	0	26	1	153	0	0	1	1	0
70	1	1	3	0	37	1	148	0	0	2	2	0
49	1	1	5	5	42	1	148	1	2	5	6	1
69	2	1	3	2	34	1	136	2	1	4	3	4
77	1	1	5	0	38	1	147	0	0	4	4	0
51	2	1	3	0	49	1	146	0	0	2	2	0
67	1	2	1	0	36	1	134	0	0	1	1	0
52	1	2	3	0	47	1	55	0	0	2	2	0
52	1	2	5	4	29	1	131	1	2	5	6	1
69	1	1	4	0	59	1	134	0	0	3	3	0
46	1	1	3	0	35	1	135	0	0	2	2	0
68	2	2	5	0	29	1	125	0	0	4	4	0
78	2	1	1	0	22	1	125	0	0	1	1	0
60	1	2	6	15	77	1	131	2	3	7	7	4
66	2	1	1	0	20	1	129	0	0	1	1	0
53	1	1	5	5	41	1	124	3	2	7	6	7
63	1	2	5	3	36	1	90	2	2	6	6	4
71	1	1	1	0	42	1	124	0	0	1	1	0
63	1	2	5	21	46	1	0	3	3	7	7	7
75	1	1	2	0	20	1	119	0	0	1	1	0
68	1	1	1	0	40	1	120	0	0	1	1	0
32	2	1	3	0	20	1	127	0	0	2	2	0
63	1	1	1	0	28	1	121	0	0	1	1	0
70	2	1	5	1	23	1	120	1	1	5	5	1
69	2	1	1	0	33	1	119	0	0	1	1	0
64	1	1	2	0	32	1	112	0	0	1	1	0
64	1	1	5	9	30	1	117	2	3	6	7	4
56	2	1	2	0	30	1	104	0	0	1	1	0
80	1	1	3	0	25	1	103	0	0	2	2	0
51	1	1	1	0	30	1	108	0	0	1	1	0
77	2	1	1	0	37	1	105	0	0	1	1	0
63	1	1	3	0	44	1	101	0	0	2	2	0
59	1	1	2	2	33	1	110	2	1	3	2	6
46	1	1	4	5	58	1	104	2	2	5	5	4
75	1	1	3	0	58	1	45	0	0	2	2	0
67	1	1	5	4	34	1	113	2	2	6	6	4
55	1	2	5	0	47	1	101	0	0	4	4	0
63	1	1	4	3	49	1	101	2	2	5	5	6
59	1	1	3	0	34	1	91	0	0	2	2	0
71	1	1	3	0	30	1	92	0	0	2	2	0
69	1	1	4	0	33	1	101	0	0	3	3	0
67	1	2	5	9	43	1	92	3	3	7	7	7
69	1	1	1	0	27	1	38	0	0	1	1	0
63	2	1	3	4	66	1	92	3	2	5	4	7
71	1	1	2	1	48	1	87	1	1	2	2	1
63	1	1	2	0	30	1	79	0	0	1	1	0
32	2	2	5	11	40	1	88	2	3	6	7	5
62	1	2	5	23	40	1	78	3	3	7	7	7
75	1	1	2	0	48	1	92	0	0	1	1	0
84	1	2	5	0	33	1	5	0	0	4	4	0
63	2	1	2	12	25	1	83	3	3	4	4	7
76	1	1	1	0	42	1	95	0	0	1	1	0
71	1	1	4	0	70	1	91	0	0	3	3	0
40	2	1	3	2	40	1	74	1	1	3	3	1
57	1	2	4	9	42	1	75	1	3	4	6	3
79	1	1	1	0	21	1	76	0	0	1	1	0
63	1	1	5	9	62	1	78	3	3	7	7	7
32	1	1	4	9	32	1	76	2	3	5	6	6
74	1	1	3	0	49	1	84	0	0	2	2	0
65	1	1	2	0	25	1	83	0	0	1	1	0
63	1	1	3	3	66	1	71	2	2	4	4	4
54	1	1	5	7	41	1	76	2	3	6	7	4
58	1	1	3	0	38	1	75	0	0	2	2	0
66	1	1	2	0	26	1	61	0	0	1	1	0
83	1	2	2	0	13	1	61	0	0	1	1	0
62	1	1	3	1	28	1	63	1	1	3	3	1
71	1	1	1	0	30	1	66	0	0	1	1	0
73	1	1	1	0	44	1	48	0	0	1	1	0
72	2	1	5	8	36	1	66	2	3	6	7	5
76	1	1	2	0	23	1	70	0	0	1	1	0
82	1	1	3	0	27	1	64	0	0	2	2	0
49	2	2	5	0	53	1	57	0	0	4	4	0
47	2	1	5	6	67	1	63	3	2	7	6	7
78	1	2	4	0	38	1	63	0	0	3	3	0
46	1	2	5	34	85	1	42	2	3	6	7	4
61	1	1	5	1	27	1	60	1	1	5	5	1
29	1	2	5	0	27	1	46	0	0	4	4	0
75	2	1	5	0	72	1	48	0	0	4	4	0
66	2	1	5	3	46	1	53	1	2	5	6	2
69	1	1	5	7	36	1	54	2	3	6	7	4
72	2	1	5	0	45	1	50	0	0	4	4	0
51	1	1	5	2	29	1	53	1	1	5	5	1
37	2	1	2	16	35	1	50	2	3	3	4	6
65	1	2	3	14	49	1	48	2	3	4	5	4
37	1	2	5	29	47	1	9	3	3	7	7	7
57	2	1	5	0	53	1	50	0	0	4	4	0
59	1	2	5	25	59	1	39	3	3	7	7	7
55	1	1	5	8	48	1	48	3	3	7	7	7
71	1	1	1	0	32	1	36	0	0	1	1	0
68	2	2	5	4	50	1	36	3	2	7	6	7
57	1	1	4	30	46	1	36	3	3	6	6	7
74	1	1	5	1	38	1	37	1	1	5	5	2
74	2	1	5	13	48	1	41	3	3	7	7	7
36	2	2	4	0	49	1	33	0	0	3	3	0
66	2	2	3	0	24	1	35	0	0	2	2	0
78	1	1	4	1	53	1	37	1	1	4	4	1
53	2	1	3	19	77	1	38	2	3	4	5	4
49	1	2	5	18	40	1	40	2	3	6	7	4
84	1	1	4	0	39	1	30	0	0	3	3	0
49	2	2	5	1	51	1	40	1	1	5	5	3
41	2	2	4	0	44	1	31	0	0	3	3	0
45	2	2	5	18	53	1	27	3	3	7	7	7
75	1	1	1	0	27	1	42	0	0	1	1	0
61	1	1	5	1	34	1	38	1	1	5	5	1
63	1	1	5	11	56	1	33	2	3	6	7	4
56	1	1	5	8	32	1	39	3	3	7	7	7
66	1	2	5	3	19	1	24	3	2	7	6	7
54	1	1	2	4	18	1	32	1	2	2	3	2
79	1	2	6	10	43	1	23	2	3	7	7	4
68	1	2	5	8	69	1	27	1	3	5	7	1
79	1	2	5	3	35	1	20	1	2	5	6	1
49	1	2	5	31	68	1	23	3	3	7	7	7
55	1	2	5	18	58	1	25	3	3	7	7	7
64	1	1	5	0	31	1	28	0	0	4	4	0
65	2	1	5	16	47	1	21	3	3	7	7	7
56	1	1	4	0	24	1	22	0	0	3	3	0
69	2	2	5	5	65	1	30	2	2	6	6	4
56	1	1	4	5	50	1	18	1	2	4	5	3
71	2	1	4	14	25	1	31	2	3	5	6	4
71	1	1	3	0	40	1	22	0	0	2	2	0
72	1	1	5	9	34	1	30	3	3	7	7	7
68	1	2	5	22	31	1	44	3	3	7	7	7
56	1	1	2	0	31	1	84	0	0	1	1	0
54	2	1	5	6	63	1	67	2	2	6	6	4
58	2	2	5	2	58	1	71	1	1	5	5	2
57	1	2	5	20	80	1	57	3	3	7	7	7
58	2	1	5	7	73	1	40	2	3	6	7	4
62	2	1	5	2	34	1	37	1	1	5	5	2
63	1	2	4	8	56	1	32	2	3	5	6	5
59	1	1	2	0	29	1	27	0	0	1	1	0
59	1	1	3	0	32	1	116	0	0	2	2	0
69	1	1	1	0	44	1	41	0	0	1	1	0
69	1	1	1	0	18	1	126	0	0	1	1	0
74	1	1	1	0	39	1	103	0	0	1	1	0
61	2	1	1	0	59	1	103	0	0	1	1	0
66	1	1	1	0	34	1	99	0	0	1	1	0
65	1	1	1	0	31	0	143	0	0	1	1	0
65	1	1	1	0	30	1	140	0	0	1	1	0
69	1	2	5	10	93	0	143	3	3	7	7	7
48	1	1	1	0	37	0	143	0	0	1	1	0
55	1	1	1	0	26	0	143	0	0	1	1	0
63	1	1	1	0	29	1	113	0	0	1	1	0
47	1	2	1	0	49	0	143	0	0	1	1	0
75	2	1	5	1	52	0	143	1	1	5	5	2
47	1	1	2	0	50	0	143	0	0	1	1	0
74	1	2	5	1	26	1	138	1	1	5	5	1
41	2	1	1	0	50	0	143	0	0	1	1	0
57	2	1	2	0	43	0	143	0	0	1	1	0
68	1	1	5	0	37	0	143	0	0	4	4	0
34	2	1	2	0	45	0	143	0	0	1	1	0
52	2	2	5	28	77	1	16	3	3	7	7	7
71	1	1	2	0	37	0	143	0	0	1	1	0
58	1	1	1	0	39	0	143	0	0	1	1	0
56	1	1	5	4	61	1	6	1	2	5	6	2
88	1	1	6	5	31	1	21	2	2	7	7	4
61	1	1	5	19	49	1	14	3	3	7	7	7
39	2	1	1	0	40	0	157	0	0	1	1	0
38	1	2	5	4	74	1	40	2	2	6	6	6
58	2	1	4	0	30	1	99	0	0	3	3	0
65	2	1	4	2	48	0	143	1	1	4	4	2
56	2	1	1	0	40	0	143	0	0	1	1	0
35	1	1	1	0	24	0	143	0	0	1	1	0
63	1	2	5	1	63	0	143	1	1	5	5	1
81	1	1	5	0	48	1	106	0	0	4	4	0
51	2	1	2	0	33	0	143	0	0	1	1	0
67	1	1	1	0	20	0	143	0	0	1	1	0
63	1	1	5	13	49	1	21	3	3	7	7	7
24	1	1	1	0	38	0	153	0	0	1	1	0
56	2	1	1	0	35	0	143	0	0	1	1	0
39	1	1	3	1	35	0	143	1	1	3	3	3
57	1	1	3	0	32	1	38	0	0	2	2	0
48	1	1	5	8	37	0	143	3	3	7	7	7
64	2	1	5	14	54	1	21	3	3	7	7	7
41	1	2	5	4	76	0	143	3	2	7	6	7
54	1	1	4	1	44	0	143	1	1	4	4	2
58	1	1	3	0	48	0	156	0	0	2	2	0
36	1	1	5	1	50	0	143	1	1	5	5	2
50	1	1	3	0	46	0	143	0	0	2	2	0
69	2	1	2	0	44	1	55	0	0	1	1	0
43	2	1	1	0	40	0	142	0	0	1	1	0
76	1	1	3	23	57	1	39	3	3	5	5	7
58	1	1	3	0	63	0	142	0	0	2	2	0
58	2	1	1	0	29	0	142	0	0	1	1	0
82	2	1	4	43	50	1	13	3	3	6	6	7
67	1	1	3	0	40	0	142	0	0	2	2	0
66	1	1	5	3	46	1	34	1	2	5	6	2
65	1	1	1	0	50	0	142	0	0	1	1	0
51	1	1	5	0	49	0	142	0	0	4	4	0
59	1	2	5	9	78	0	142	3	3	7	7	7
57	1	1	2	0	54	0	142	0	0	1	1	0
62	2	1	5	1	49	0	142	1	1	5	5	1
64	1	1	2	2	52	0	142	1	1	2	2	3
68	1	1	3	0	45	1	80	0	0	2	2	0
66	1	1	5	9	61	1	38	2	3	6	7	4
53	2	1	1	0	0	0	142	0	0	1	1	0
54	2	2	5	0	75	1	102	0	0	4	4	0
58	2	2	5	0	61	0	142	0	0	4	4	0
52	1	1	5	14	31	1	113	3	3	7	7	7
52	1	1	1	0	35	0	142	0	0	1	1	0
60	1	1	5	3	38	0	158	2	2	6	6	4
42	2	1	3	0	14	1	19	0	0	2	2	0
67	1	1	3	4	36	1	106	1	2	3	4	2
64	2	1	1	0	30	0	142	0	0	1	1	0
51	1	1	1	0	45	0	142	0	0	1	1	0
55	1	1	2	0	55	0	142	0	0	1	1	0
66	1	1	5	1	70	1	63	1	1	5	5	1
52	2	1	1	0	25	0	142	0	0	1	1	0
62	2	1	2	0	33	0	142	0	0	1	1	0
46	1	1	1	0	36	0	150	0	0	1	1	0
62	1	2	5	2	13	1	101	2	1	6	5	5
72	1	1	1	0	16	0	142	0	0	1	1	0
60	1	1	5	0	31	1	6	0	0	4	4	0
68	1	1	3	0	50	0	141	0	0	2	2	0
51	1	1	1	0	33	0	141	0	0	1	1	0
64	1	2	5	9	23	1	12	3	3	7	7	7
57	1	1	3	3	70	0	141	1	2	3	4	2
63	2	1	1	0	24	0	141	0	0	1	1	0
63	1	1	5	18	31	1	37	3	3	7	7	7
32	1	1	3	10	56	1	57	2	3	4	5	4
67	1	2	5	7	33	0	141	2	3	6	7	6
66	1	1	1	0	43	0	141	0	0	1	1	0
35	1	2	3	0	38	0	141	0	0	2	2	0
55	1	2	5	33	55	1	15	3	3	7	7	7
73	2	1	2	1	20	1	127	1	1	2	2	2
68	2	1	3	0	46	0	141	0	0	2	2	0
38	1	1	1	0	23	0	141	0	0	1	1	0
67	1	1	3	0	67	1	74	0	0	2	2	0
77	2	1	5	14	42	1	3	3	3	7	7	7
57	1	1	2	0	58	0	141	0	0	1	1	0
61	1	1	3	2	17	0	141	2	1	4	3	4
65	2	1	6	16	43	1	11	3	3	7	7	7
61	2	1	5	17	52	1	9	2	3	6	7	6
63	2	1	1	0	26	0	141	0	0	1	1	0
60	2	1	3	0	44	0	141	0	0	2	2	0
62	1	2	5	1	28	1	6	1	1	5	5	1
70	1	2	5	3	38	1	29	2	2	6	6	4
65	2	1	5	21	65	1	5	3	3	7	7	7
77	1	2	5	0	36	1	128	0	0	4	4	0
65	1	2	5	2	56	1	52	1	1	5	5	2
47	2	1	5	6	41	0	141	3	2	7	6	7
27	1	1	1	0	44	0	141	0	0	1	1	0
43	1	1	5	13	38	1	34	3	3	7	7	7
61	2	1	2	0	34	0	141	0	0	1	1	0
74	1	2	5	11	50	1	50	3	3	7	7	7
74	2	1	6	8	24	1	14	2	3	7	7	4
59	1	1	4	1	41	0	141	1	1	4	4	1
61	1	1	5	0	47	1	130	0	0	4	4	0
62	1	2	5	2	32	1	14	1	1	5	5	1
61	1	1	1	1	10	1	78	1	1	2	2	2
64	1	1	5	1	31	1	25	1	1	5	5	1
67	1	2	4	0	50	0	141	0	0	3	3	0
67	2	1	1	0	36	0	141	0	0	1	1	0
58	2	1	2	0	35	0	141	0	0	1	1	0
47	1	1	4	4	52	0	141	1	2	4	5	2
34	2	1	5	1	34	0	140	1	1	5	5	1
44	1	1	3	4	43	0	140	2	2	4	4	4
60	1	1	1	0	37	0	140	0	0	1	1	0
64	1	2	5	2	56	1	9	1	1	5	5	2
30	1	1	1	0	44	0	140	0	0	1	1	0
75	1	1	5	0	26	1	25	0	0	4	4	0
53	2	1	1	0	46	0	140	0	0	1	1	0
65	1	1	4	4	42	0	140	3	2	6	5	7
39	1	2	5	0	36	0	140	0	0	4	4	0
55	1	2	5	0	30	0	140	0	0	4	4	0
45	1	1	2	1	26	0	140	1	1	2	2	2
58	2	1	5	1	28	1	38	1	1	5	5	2
70	1	2	4	0	36	1	31	0	0	3	3	0
61	1	1	1	0	56	0	140	0	0	1	1	0
50	1	2	5	8	34	1	11	2	3	6	7	4
47	1	1	3	0	43	0	140	0	0	2	2	0
35	1	2	5	60	65	1	4	3	3	7	7	7
62	2	1	1	0	37	0	140	0	0	1	1	0
77	2	1	2	0	17	1	38	0	0	1	1	0
48	1	2	1	0	37	0	140	0	0	1	1	0
63	1	2	5	2	84	0	140	1	1	5	5	2
51	1	1	3	4	45	0	140	2	2	4	4	6
49	1	2	5	34	47	1	13	3	3	7	7	7
69	1	1	1	0	25	0	140	0	0	1	1	0
69	1	2	5	0	46	0	140	0	0	4	4	0
55	1	2	5	0	46	0	140	0	0	4	4	0
67	1	2	3	6	47	1	9	3	2	5	4	7
55	2	1	1	0	29	0	140	0	0	1	1	0
50	1	1	1	0	77	0	139	0	0	1	1	0
41	1	1	3	0	36	0	139	0	0	2	2	0
64	1	1	5	1	58	1	27	1	1	5	5	1
60	1	2	3	1	39	0	139	1	1	3	3	1
61	2	1	4	2	48	0	139	1	1	4	4	2
37	1	1	1	0	32	0	139	0	0	1	1	0
57	1	2	4	4	32	0	139	1	2	4	5	1
52	1	1	5	0	42	0	139	0	0	4	4	0
45	1	1	3	9	55	0	139	3	3	5	5	7
69	1	1	1	0	20	0	139	0	0	1	1	0
56	1	1	2	0	69	0	139	0	0	1	1	0
70	2	1	1	0	18	0	139	0	0	1	1	0
76	2	1	3	0	42	0	139	0	0	2	2	0
65	2	1	2	0	26	0	139	0	0	1	1	0
69	1	2	4	0	45	0	139	0	0	3	3	0
60	1	1	5	7	33	1	57	3	3	7	7	7
65	2	1	2	0	20	0	139	0	0	1	1	0
69	2	1	1	0	23	1	128	0	0	1	1	0
52	1	1	5	5	47	0	139	2	2	6	6	4
65	1	2	5	32	63	1	27	2	3	6	7	4
64	2	2	5	7	60	1	27	2	3	6	7	5
30	1	2	5	11	52	1	17	3	3	7	7	7
45	2	1	1	0	41	0	139	0	0	1	1	0
64	1	1	5	17	86	1	17	3	3	7	7	7
44	1	1	1	0	18	0	139	0	0	1	1	0
63	1	1	6	6	20	1	19	2	2	7	7	5
71	1	1	5	3	21	1	122	2	2	6	6	5
39	1	1	1	0	13	0	139	0	0	1	1	0
74	2	1	1	0	19	1	49	0	0	1	1	0
52	1	1	2	0	30	0	139	0	0	1	1	0
61	1	1	2	0	16	0	139	0	0	1	1	0
43	1	1	1	0	32	0	139	0	0	1	1	0
43	2	2	5	7	51	1	48	2	3	6	7	4
40	2	2	6	21	108	1	3	2	3	7	7	6
62	1	2	5	0	58	1	14	0	0	4	4	0
57	2	1	1	0	49	1	71	0	0	1	1	0
66	2	1	5	4	54	1	1	2	2	6	6	6
63	1	1	3	4	40	0	139	2	2	4	4	5
52	1	1	5	0	73	1	17	0	0	4	4	0
54	1	1	3	0	28	1	53	0	0	2	2	0
71	1	1	1	0	43	0	139	0	0	1	1	0
45	1	1	2	0	36	0	139	0	0	1	1	0
55	1	2	5	9	41	1	41	1	3	5	7	2
25	1	2	5	0	89	1	10	0	0	4	4	0
57	1	1	5	0	54	0	139	0	0	4	4	0
60	2	1	1	0	47	0	139	0	0	1	1	0
61	1	1	5	6	25	1	109	2	2	6	6	6
70	2	1	2	0	21	0	139	0	0	1	1	0
52	1	1	5	3	42	1	35	1	2	5	6	1
62	1	1	2	0	21	0	139	0	0	1	1	0
65	1	1	1	0	32	0	139	0	0	1	1	0
61	1	1	4	0	43	0	139	0	0	3	3	0
66	1	1	1	1	51	0	139	1	1	2	2	1
59	2	2	5	0	33	1	38	0	0	4	4	0
68	2	1	3	0	39	1	47	0	0	2	2	0
66	1	1	5	6	21	1	3	2	2	6	6	4
51	2	1	3	0	36	0	138	0	0	2	2	0
62	1	2	5	9	38	1	9	2	3	6	7	5
43	1	1	1	0	45	0	138	0	0	1	1	0
60	1	1	4	0	24	0	138	0	0	3	3	0
73	1	1	5	7	38	1	61	3	3	7	7	7
47	1	1	2	0	35	0	138	0	0	1	1	0
53	2	1	1	0	31	0	138	0	0	1	1	0
76	1	1	2	0	41	1	111	0	0	1	1	0
59	1	1	4	0	50	1	40	0	0	3	3	0
41	1	1	1	0	52	0	138	0	0	1	1	0
63	1	2	1	0	15	1	58	0	0	1	1	0
66	2	1	1	0	8	0	151	0	0	1	1	0
62	1	1	1	0	8	0	138	0	0	1	1	0
71	1	1	5	0	39	1	129	0	0	4	4	0
61	1	1	1	0	30	0	138	0	0	1	1	0
65	1	1	3	3	28	1	73	1	2	3	4	2
61	1	1	4	15	22	1	10	2	3	5	6	6
72	2	1	2	0	13	1	46	0	0	1	1	0
57	1	1	3	4	31	1	15	3	2	5	4	7
68	1	1	1	0	12	0	138	0	0	1	1	0
60	1	2	5	8	23	0	138	3	3	7	7	7
64	1	2	2	1	32	0	138	1	1	2	2	1
39	2	1	1	0	36	0	138	0	0	1	1	0
63	1	1	1	0	40	0	138	0	0	1	1	0
28	2	1	5	13	38	1	95	2	3	6	7	6
68	1	1	1	0	43	0	138	0	0	1	1	0
58	1	1	2	0	36	0	138	0	0	1	1	0
57	1	2	5	5	98	1	114	1	2	5	6	1
43	1	1	2	0	36	0	138	0	0	1	1	0
25	2	1	1	0	31	0	138	0	0	1	1	0
41	1	1	1	0	42	0	138	0	0	1	1	0
74	1	1	5	4	23	1	14	2	2	6	6	6
65	2	1	2	0	35	1	23	0	0	1	1	0
57	1	1	1	0	43	0	137	0	0	1	1	0
73	1	1	5	6	58	0	137	2	2	6	6	4
50	2	1	1	0	42	0	137	0	0	1	1	0
51	1	1	1	0	35	0	137	0	0	1	1	0
58	2	1	5	10	34	1	27	3	3	7	7	7
74	1	2	5	23	45	1	8	3	3	7	7	7
71	1	1	1	0	27	0	137	0	0	1	1	0
65	1	1	5	1	47	1	41	1	1	5	5	2
52	1	1	3	4	43	1	74	1	2	3	4	2
38	2	2	2	0	47	0	137	0	0	1	1	0
63	2	1	1	0	29	0	137	0	0	1	1	0
30	2	1	5	2	37	0	137	1	1	5	5	3
55	1	2	5	2	64	0	137	1	1	5	5	1
64	1	2	5	10	63	1	22	3	3	7	7	7
36	2	1	5	0	22	0	137	0	0	4	4	0
72	2	1	4	3	29	1	134	3	2	6	5	7
69	2	2	5	18	40	1	12	3	3	7	7	7
62	1	1	5	8	47	0	137	3	3	7	7	7
70	1	1	5	0	57	0	137	0	0	4	4	0
39	2	1	4	2	26	0	137	1	1	4	4	2
37	1	1	5	0	33	0	137	0	0	4	4	0
55	1	1	2	0	34	0	137	0	0	1	1	0
74	1	1	2	0	49	1	71	0	0	1	1	0
42	2	1	1	0	36	0	137	0	0	1	1	0
67	1	1	3	1	46	1	112	1	1	3	3	3
70	1	1	1	0	29	0	137	0	0	1	1	0
62	1	2	5	7	36	0	137	2	3	6	7	4
65	1	1	2	0	28	0	137	0	0	1	1	0
59	1	1	2	2	62	1	35	2	1	3	2	5
58	2	1	2	0	61	0	137	0	0	1	1	0
61	1	2	5	15	56	1	35	3	3	7	7	7
52	1	1	5	3	47	0	137	1	2	5	6	2
66	2	1	2	5	42	0	137	2	2	3	3	6
68	2	1	2	0	38	0	137	0	0	1	1	0
50	1	1	5	2	40	1	14	2	1	6	5	4
64	1	1	1	0	66	0	137	0	0	1	1	0
78	1	1	2	0	50	1	55	0	0	1	1	0
55	1	1	5	3	51	1	117	1	2	5	6	2
64	1	1	4	16	48	1	12	3	3	6	6	7
47	1	1	2	0	27	0	137	0	0	1	1	0
32	1	1	2	0	32	0	137	0	0	1	1	0
48	1	1	5	7	42	0	137	3	3	7	7	7
54	1	2	5	19	50	1	109	3	3	7	7	7
57	1	1	2	1	34	1	30	1	1	2	2	1
68	1	1	5	19	44	1	15	3	3	7	7	7
58	2	1	2	0	30	0	136	0	0	1	1	0
42	2	2	5	0	51	0	136	0	0	4	4	0
84	1	1	2	0	18	1	21	0	0	1	1	0
63	1	2	1	0	59	0	136	0	0	1	1	0
50	2	1	5	0	69	0	136	0	0	4	4	0
53	1	1	3	5	39	0	136	2	2	4	4	4
29	1	1	1	0	33	0	136	0	0	1	1	0
60	2	1	1	0	28	0	136	0	0	1	1	0
48	1	1	1	0	50	0	136	0	0	1	1	0
50	1	2	5	0	44	1	67	0	0	4	4	0
63	2	1	2	0	36	0	136	0	0	1	1	0
64	1	1	4	0	45	1	19	0	0	3	3	0
69	2	1	4	7	38	0	136	3	3	6	6	7
41	1	1	1	9	53	1	29	3	3	4	4	7
57	2	1	1	0	40	0	135	0	0	1	1	0
57	1	2	4	10	52	1	104	2	3	5	6	6
41	2	2	2	0	48	0	135	0	0	1	1	0
67	1	1	4	3	73	1	23	1	2	4	5	1
57	2	2	4	15	59	1	10	3	3	6	6	7
62	1	2	5	0	61	0	135	0	0	4	4	0
67	2	1	5	0	36	0	135	0	0	4	4	0
45	1	1	1	0	40	0	135	0	0	1	1	0
68	1	1	2	0	38	1	111	0	0	1	1	0
39	1	2	4	0	55	0	135	0	0	3	3	0
64	2	1	4	3	50	0	135	1	2	4	5	1
63	1	1	1	0	69	0	135	0	0	1	1	0
38	2	2	5	0	49	1	26	0	0	4	4	0
42	1	1	2	0	48	1	91	0	0	1	1	0
51	2	1	1	0	53	0	134	0	0	1	1	0
67	1	1	1	0	38	1	22	0	0	1	1	0
52	1	1	3	0	53	0	134	0	0	2	2	0
73	2	1	2	0	46	0	134	0	0	1	1	0
57	1	1	5	5	57	0	134	2	2	6	6	4
64	1	1	2	2	56	0	134	2	1	3	2	4
27	1	1	5	2	44	0	134	1	1	5	5	2
47	1	1	5	6	58	1	12	2	2	6	6	4
61	1	1	1	0	37	0	134	0	0	1	1	0
72	2	1	5	20	34	1	22	3	3	7	7	7
32	1	1	3	0	38	0	133	0	0	2	2	0
58	1	2	3	2	107	0	133	1	1	3	3	2
67	2	1	3	0	29	0	133	0	0	2	2	0
40	1	1	4	0	17	0	133	0	0	3	3	0
64	1	1	2	0	39	0	133	0	0	1	1	0
67	1	1	2	2	27	1	23	1	1	2	2	2
55	1	1	5	7	36	0	133	3	3	7	7	7
66	2	2	4	1	41	1	34	1	1	4	4	1
60	1	1	1	0	41	0	133	0	0	1	1	0
58	2	1	2	0	29	0	133	0	0	1	1	0
45	1	1	1	0	31	0	133	0	0	1	1	0
61	1	1	5	2	23	0	133	2	1	6	5	6
51	1	1	2	0	25	0	133	0	0	1	1	0
34	1	1	2	0	36	0	133	0	0	1	1	0
62	1	2	2	0	22	0	133	0	0	1	1	0
41	1	1	1	0	14	0	133	0	0	1	1	0
62	1	1	2	0	46	0	133	0	0	1	1	0
61	1	1	1	0	22	1	68	0	0	1	1	0
53	1	1	4	8	38	0	133	1	3	4	6	2
58	1	2	5	32	51	1	9	3	3	7	7	7
75	1	2	1	0	14	1	112	0	0	1	1	0
54	2	2	5	2	40	1	58	1	1	5	5	2
64	2	1	3	4	17	0	133	2	2	4	4	5
64	1	1	5	4	36	1	1	2	2	6	6	4
42	1	2	5	1	44	1	125	1	1	5	5	1
31	2	1	1	0	38	0	146	0	0	1	1	0
51	1	1	5	8	31	1	45	1	3	5	7	1
45	2	1	5	8	25	0	133	2	3	6	7	5
61	1	2	5	12	46	1	9	3	3	7	7	7
59	2	1	5	10	32	0	133	3	3	7	7	7
45	1	1	1	0	43	1	49	0	0	1	1	0
60	1	1	1	0	38	0	133	0	0	1	1	0
45	2	1	5	5	20	0	132	3	2	7	6	7
64	2	1	1	0	55	0	132	0	0	1	1	0
72	1	1	4	6	35	0	132	1	2	4	5	2
49	2	1	2	0	42	0	132	0	0	1	1	0
55	1	1	2	0	18	0	132	0	0	1	1	0
39	1	1	1	0	23	0	132	0	0	1	1	0
24	2	1	1	0	22	1	80	0	0	1	1	0
59	2	1	2	0	32	0	132	0	0	1	1	0
68	2	1	2	0	33	0	132	0	0	1	1	0
74	2	1	5	0	23	1	67	0	0	4	4	0
69	2	2	5	0	33	0	132	0	0	4	4	0
74	2	1	1	0	33	1	42	0	0	1	1	0
49	1	2	5	23	57	1	9	3	3	7	7	7
38	1	1	2	0	39	0	132	0	0	1	1	0
56	1	1	3	0	21	0	132	0	0	2	2	0
63	1	1	4	1	23	0	132	1	1	4	4	1
76	1	1	2	0	21	1	67	0	0	1	1	0
57	2	2	2	0	57	0	147	0	0	1	1	0
75	1	1	2	0	73	0	132	0	0	1	1	0
57	2	2	5	15	45	1	6	3	3	7	7	7
56	1	1	3	0	26	0	132	0	0	2	2	0
58	2	1	2	0	27	0	132	0	0	1	1	0
61	1	2	4	9	45	0	132	2	3	5	6	6
46	1	1	5	18	46	1	24	3	3	7	7	7
58	2	1	2	5	27	1	19	3	2	4	3	7
65	1	1	1	0	35	1	131	0	0	1	1	0
68	1	1	1	0	41	1	67	0	0	1	1	0
65	1	1	4	0	38	1	94	0	0	3	3	0
61	2	1	1	0	49	0	132	0	0	1	1	0
66	1	1	3	1	17	0	132	1	1	3	3	1
44	1	2	5	1	57	1	39	1	1	5	5	2
40	1	2	5	9	75	1	18	3	3	7	7	7
65	2	1	3	8	25	1	21	3	3	5	5	7
62	2	1	3	0	38	0	132	0	0	2	2	0
36	2	2	6	14	48	1	20	2	3	7	7	6
68	1	1	1	0	30	0	131	0	0	1	1	0
55	2	1	5	3	48	0	131	2	2	6	6	4
56	1	1	1	0	29	0	131	0	0	1	1	0
40	1	1	3	0	42	0	131	0	0	2	2	0
61	1	1	1	0	41	0	131	0	0	1	1	0
62	1	2	1	0	50	0	131	0	0	1	1	0
53	2	1	5	3	55	1	6	2	2	6	6	4
77	1	1	4	0	47	1	123	0	0	3	3	0
66	1	2	5	17	70	1	10	3	3	7	7	7
60	2	1	2	0	24	0	131	0	0	1	1	0
56	1	1	5	1	52	0	131	1	1	5	5	1
61	1	1	1	0	63	1	119	0	0	1	1	0
63	2	1	1	0	50	0	131	0	0	1	1	0
57	1	1	1	0	34	0	131	0	0	1	1	0
48	1	1	1	0	41	0	131	0	0	1	1	0
41	1	1	2	0	34	0	131	0	0	1	1	0
53	1	1	5	1	31	0	131	1	1	5	5	1
57	2	1	3	0	61	0	131	0	0	2	2	0
51	1	2	2	0	51	1	124	0	0	1	1	0
52	2	1	3	3	40	0	131	2	2	4	4	4
62	2	2	2	1	56	0	131	1	1	2	2	3
44	1	1	2	0	21	0	131	0	0	1	1	0
58	1	2	5	0	40	0	131	0	0	4	4	0
58	1	1	5	0	43	0	131	0	0	4	4	0
52	1	1	6	1	32	0	131	1	1	6	6	1
50	1	1	1	0	21	0	131	0	0	1	1	0
62	1	1	2	0	56	0	131	0	0	1	1	0
65	1	1	1	0	23	0	131	0	0	1	1	0
64	1	2	5	0	38	1	9	0	0	4	4	0
37	2	2	5	0	34	1	107	0	0	4	4	0
71	2	2	3	0	44	1	72	0	0	2	2	0
44	2	2	1	0	68	0	131	0	0	1	1	0
47	2	1	1	0	47	0	131	0	0	1	1	0
65	1	2	5	33	63	1	16	3	3	7	7	7
62	2	1	5	0	50	1	72	0	0	4	4	0
61	1	2	3	0	43	1	47	0	0	2	2	0
67	1	1	2	0	36	0	131	0	0	1	1	0
59	1	1	4	0	27	0	131	0	0	3	3	0
51	2	1	1	0	35	0	131	0	0	1	1	0
59	1	1	1	0	58	0	131	0	0	1	1	0
65	1	1	2	0	17	0	131	0	0	1	1	0
59	2	1	1	0	30	0	131	0	0	1	1	0
47	1	1	1	0	17	0	130	0	0	1	1	0
68	2	1	2	0	55	0	130	0	0	1	1	0
62	1	2	5	22	44	1	110	3	3	7	7	7
51	1	2	5	0	25	0	130	0	0	4	4	0
66	2	1	3	11	45	1	40	3	3	5	5	7
49	1	1	2	0	43	0	130	0	0	1	1	0
58	1	1	2	0	38	1	31	0	0	1	1	0
65	2	1	1	0	25	0	130	0	0	1	1	0
69	1	1	3	0	38	1	0	0	0	2	2	0
67	1	1	3	2	44	1	25	1	1	3	3	2
60	1	2	5	8	35	1	22	2	3	6	7	6
68	2	2	5	2	38	1	43	1	1	5	5	1
59	1	1	2	0	47	0	130	0	0	1	1	0
86	1	1	5	0	39	1	31	0	0	4	4	0
52	1	1	2	0	26	1	48	0	0	1	1	0
57	2	1	2	0	28	0	130	0	0	1	1	0
70	1	2	5	2	27	1	7	2	1	6	5	4
61	2	2	5	6	56	0	130	3	2	7	6	7
65	1	1	2	0	42	0	130	0	0	1	1	0
40	2	2	5	21	55	1	48	3	3	7	7	7
70	1	1	5	0	30	0	130	0	0	4	4	0
61	1	1	3	0	3	1	21	0	0	2	2	0
55	1	1	1	0	31	0	130	0	0	1	1	0
58	2	1	1	0	43	0	130	0	0	1	1	0
57	1	1	5	1	49	0	130	1	1	5	5	1
59	1	1	3	0	26	1	36	0	0	2	2	0
56	2	1	1	0	25	0	130	0	0	1	1	0
58	1	1	3	0	39	1	85	0	0	2	2	0
53	2	1	2	0	48	0	130	0	0	1	1	0
68	2	1	2	0	26	0	130	0	0	1	1	0
60	1	1	5	0	33	0	130	0	0	4	4	0
52	1	1	1	0	25	0	130	0	0	1	1	0
69	1	1	1	0	15	0	129	0	0	1	1	0
48	1	1	1	0	30	0	129	0	0	1	1	0
62	1	1	3	1	28	1	37	1	1	3	3	1
56	1	1	5	0	33	0	129	0	0	4	4	0
46	1	1	5	9	26	0	129	2	3	6	7	4
64	1	2	2	0	30	0	129	0	0	1	1	0
44	1	2	5	4	63	0	129	1	2	5	6	2
65	1	1	3	4	48	1	12	3	2	5	4	7
58	1	1	1	1	36	0	129	1	1	2	2	1
54	1	2	2	0	48	0	129	0	0	1	1	0
54	2	1	5	0	36	0	129	0	0	4	4	0
58	1	1	3	0	52	0	129	0	0	2	2	0
46	2	1	2	0	37	0	129	0	0	1	1	0
63	2	1	1	0	38	0	129	0	0	1	1	0
62	2	1	2	0	23	0	129	0	0	1	1	0
52	2	1	1	0	27	0	142	0	0	1	1	0
62	1	1	2	0	19	0	129	0	0	1	1	0
48	1	1	1	0	19	0	139	0	0	1	1	0
57	1	1	3	1	57	0	129	1	1	3	3	2
57	1	1	2	0	43	0	129	0	0	1	1	0
62	2	2	2	0	56	0	129	0	0	1	1	0
67	1	1	3	0	36	0	129	0	0	2	2	0
68	1	1	1	0	28	0	129	0	0	1	1	0
55	1	1	5	3	28	0	129	1	2	5	6	1
51	2	1	3	0	33	0	129	0	0	2	2	0
46	2	1	1	0	22	0	129	0	0	1	1	0
68	2	1	3	3	36	1	25	1	2	3	4	2
62	1	1	1	0	32	0	137	0	0	1	1	0
67	1	1	3	0	43	0	129	0	0	2	2	0
79	1	1	1	0	28	1	90	0	0	1	1	0
39	1	1	1	0	32	0	129	0	0	1	1	0
71	2	2	5	0	26	1	12	0	0	4	4	0
59	1	1	2	0	22	0	129	0	0	1	1	0
53	2	1	1	0	74	0	129	0	0	1	1	0
59	1	1	1	0	39	0	129	0	0	1	1	0
53	1	1	1	0	57	0	129	0	0	1	1	0
51	1	1	3	0	53	0	129	0	0	2	2	0
49	1	2	2	0	29	0	129	0	0	1	1	0
30	1	1	5	4	51	0	128	1	2	5	6	1
47	2	1	2	0	24	0	128	0	0	1	1	0
45	1	1	5	5	19	1	30	2	2	6	6	5
63	1	1	2	0	41	0	128	0	0	1	1	0
64	1	1	1	0	31	0	128	0	0	1	1	0
63	1	1	3	0	30	1	90	0	0	2	2	0
61	2	1	5	21	34	1	5	3	3	7	7	7
67	1	1	5	5	37	1	87	3	2	7	6	7
63	1	2	5	8	35	0	128	3	3	7	7	7
72	1	2	5	4	54	1	31	2	2	6	6	4
53	2	1	1	0	40	0	128	0	0	1	1	0
55	1	1	2	0	36	0	128	0	0	1	1	0
42	2	1	3	0	12	0	128	0	0	2	2	0
60	2	2	5	3	39	0	128	1	2	5	6	2
60	2	1	1	0	42	0	128	0	0	1	1	0
34	1	2	5	0	43	0	128	0	0	4	4	0
66	1	1	1	0	19	0	128	0	0	1	1	0
50	2	1	1	0	50	0	128	0	0	1	1	0
46	1	1	2	0	40	0	128	0	0	1	1	0
61	2	1	5	0	52	1	34	0	0	4	4	0
74	1	1	1	0	44	0	128	0	0	1	1	0
42	2	1	3	3	42	0	128	1	2	3	4	1
63	1	2	5	13	28	1	18	2	3	6	7	6
34	1	2	2	0	48	0	128	0	0	1	1	0
68	1	1	5	2	34	0	140	2	1	6	5	4
60	2	1	1	0	47	0	128	0	0	1	1	0
63	1	2	5	1	57	0	128	1	1	5	5	1
45	1	1	1	0	31	0	128	0	0	1	1	0
25	1	2	4	2	45	0	128	1	1	4	4	3
48	2	1	5	8	39	0	128	2	3	6	7	6
60	1	1	2	0	41	0	127	0	0	1	1	0
56	2	1	1	0	40	0	127	0	0	1	1	0
59	1	1	1	0	26	0	127	0	0	1	1	0
71	1	1	5	1	29	0	127	1	1	5	5	2
49	1	1	1	0	29	0	127	0	0	1	1	0
56	1	1	1	0	54	0	127	0	0	1	1	0
64	1	1	2	0	17	0	127	0	0	1	1	0
49	1	1	2	0	66	0	127	0	0	1	1	0
48	1	2	5	8	53	1	14	2	3	6	7	5
50	1	1	3	1	44	0	127	1	1	3	3	3
45	1	1	3	0	33	0	127	0	0	2	2	0
61	2	2	3	0	82	0	140	0	0	2	2	0
48	2	1	1	0	37	0	127	0	0	1	1	0
66	1	2	5	21	42	0	127	3	3	7	7	7
58	1	1	1	0	38	1	121	0	0	1	1	0
71	2	1	5	5	29	1	37	2	2	6	6	4
50	1	1	5	0	46	0	127	0	0	4	4	0
56	1	1	1	0	25	0	127	0	0	1	1	0
34	2	1	4	1	22	0	127	1	1	4	4	1
67	2	2	5	1	60	1	39	1	1	5	5	2
56	1	1	4	7	58	0	127	3	3	6	6	7
57	1	2	5	8	65	0	127	1	3	5	7	1
55	1	2	5	49	71	1	17	3	3	7	7	7
58	1	1	2	0	65	1	110	0	0	1	1	0
54	1	2	5	4	34	1	11	3	2	7	6	7
60	1	1	3	0	24	0	127	0	0	2	2	0
53	2	1	1	0	36	0	127	0	0	1	1	0
59	1	2	2	0	20	1	9	0	0	1	1	0
37	1	1	5	0	30	0	127	0	0	4	4	0
56	1	1	5	1	24	0	127	1	1	5	5	2
58	1	1	1	0	29	0	127	0	0	1	1	0
67	1	1	1	0	17	0	127	0	0	1	1	0
55	2	1	1	0	34	0	127	0	0	1	1	0
80	1	1	2	0	54	1	106	0	0	1	1	0
66	2	1	5	3	21	0	127	1	2	5	6	2
74	1	1	1	0	21	1	53	0	0	1	1	0
58	1	2	5	2	36	0	127	1	1	5	5	1
50	1	2	1	0	48	0	127	0	0	1	1	0
60	1	2	1	0	25	0	127	0	0	1	1	0
74	1	2	3	1	45	1	19	1	1	3	3	2
57	1	2	3	7	64	0	127	1	3	3	5	1
54	1	2	1	0	25	0	127	0	0	1	1	0
67	2	1	5	3	26	1	97	2	2	6	6	4
39	1	1	1	0	29	0	127	0	0	1	1	0
29	2	1	2	0	29	0	127	0	0	1	1	0
74	2	1	5	11	21	1	2	3	3	7	7	7
52	1	1	2	0	57	0	126	0	0	1	1	0
69	1	1	5	17	26	1	43	3	3	7	7	7
50	2	1	1	0	18	0	126	0	0	1	1	0
43	1	2	1	0	47	0	133	0	0	1	1	0
68	1	1	5	1	31	0	126	1	1	5	5	1
58	2	2	5	7	30	1	25	2	3	6	7	4
64	1	1	2	0	20	0	126	0	0	1	1	0
36	1	1	2	0	56	0	126	0	0	1	1	0
32	2	1	1	0	26	0	126	0	0	1	1	0
43	1	1	5	17	55	1	52	2	3	6	7	4
36	2	2	5	6	36	0	126	1	2	5	6	1
68	1	1	4	5	33	0	126	1	2	4	5	2
46	2	1	1	0	29	0	126	0	0	1	1	0
63	1	1	5	0	48	0	126	0	0	4	4	0
43	2	1	3	0	31	0	126	0	0	2	2	0
35	2	1	3	0	34	0	126	0	0	2	2	0
39	2	1	5	5	49	1	81	3	2	7	6	7
68	1	1	3	2	19	1	43	1	1	3	3	2
67	1	1	1	0	26	0	126	0	0	1	1	0
43	1	2	5	6	40	0	126	2	2	6	6	4
42	1	1	1	0	24	0	136	0	0	1	1	0
53	1	1	1	0	28	0	126	0	0	1	1	0
69	2	1	1	0	45	1	107	0	0	1	1	0
41	1	1	1	0	29	0	126	0	0	1	1	0
33	2	2	1	0	30	0	126	0	0	1	1	0
54	1	1	2	5	59	0	126	1	2	2	3	2
61	2	1	1	0	23	0	126	0	0	1	1	0
60	2	2	5	0	65	1	18	0	0	4	4	0
69	2	1	3	0	17	0	126	0	0	2	2	0
61	1	1	1	0	35	1	123	0	0	1	1	0
67	1	2	5	30	61	1	19	3	3	7	7	7
42	1	1	5	13	56	1	13	2	3	6	7	4
31	2	2	5	9	86	0	126	1	3	5	7	1
63	2	1	1	0	47	0	125	0	0	1	1	0
67	1	2	5	13	65	1	43	2	3	6	7	4
58	1	1	1	0	37	0	125	0	0	1	1	0
48	1	1	1	0	52	0	125	0	0	1	1	0
49	1	1	2	0	38	0	125	0	0	1	1	0
36	1	1	3	0	36	0	125	0	0	2	2	0
56	1	1	3	0	39	0	125	0	0	2	2	0
39	1	1	3	1	34	0	125	1	1	3	3	2
34	2	2	5	5	34	1	14	3	2	7	6	7
59	2	1	2	0	37	0	125	0	0	1	1	0
39	1	1	2	0	44	0	125	0	0	1	1	0
59	2	1	1	0	61	0	125	0	0	1	1	0
76	1	1	6	0	29	1	23	0	0	6	6	0
62	1	2	5	5	46	0	125	1	2	5	6	1
64	1	1	2	0	26	0	125	0	0	1	1	0
64	1	1	5	16	46	1	15	2	3	6	7	4
65	1	1	2	1	78	0	125	1	1	2	2	1
53	1	1	1	0	47	1	107	0	0	1	1	0
63	2	1	2	0	38	0	125	0	0	1	1	0
72	2	1	6	0	28	0	125	0	0	6	6	0
47	1	1	2	0	45	0	125	0	0	1	1	0
54	1	2	5	7	39	1	26	2	3	6	7	5
37	1	2	5	0	56	1	88	0	0	4	4	0
59	1	1	6	29	43	1	18	2	3	7	7	4
61	1	2	2	0	40	0	125	0	0	1	1	0
63	2	1	2	0	42	0	125	0	0	1	1	0
59	1	1	2	1	37	1	15	1	1	2	2	2
65	1	1	1	0	33	0	125	0	0	1	1	0
55	2	1	5	3	27	0	125	1	2	5	6	1
41	1	1	1	0	44	0	125	0	0	1	1	0
66	2	1	1	0	28	0	125	0	0	1	1	0
68	1	2	6	34	43	1	2	3	3	7	7	7
61	1	1	1	0	33	0	125	0	0	1	1	0
30	2	2	1	0	33	0	125	0	0	1	1	0
65	1	1	3	0	15	0	125	0	0	2	2	0
41	2	2	5	2	27	1	88	1	1	5	5	3
49	1	2	6	1	36	1	25	1	1	6	6	1
51	1	2	5	18	85	0	125	3	3	7	7	7
51	2	1	2	0	45	0	125	0	0	1	1	0
61	1	1	2	0	32	0	125	0	0	1	1	0
62	2	1	2	0	62	1	121	0	0	1	1	0
64	1	1	2	0	36	1	77	0	0	1	1	0
69	2	1	1	0	29	0	124	0	0	1	1	0
40	2	2	5	2	53	0	124	1	1	5	5	2
69	1	1	3	0	32	1	57	0	0	2	2	0
59	1	1	2	0	31	0	124	0	0	1	1	0
37	1	1	5	0	39	1	23	0	0	4	4	0
62	1	1	2	0	33	1	98	0	0	1	1	0
59	1	1	3	8	57	0	124	2	3	4	5	4
41	2	2	5	6	62	1	18	1	2	5	6	1
43	1	1	1	0	30	0	124	0	0	1	1	0
57	1	1	1	0	44	0	124	0	0	1	1	0
54	2	1	1	0	33	1	0	0	0	1	1	0
49	1	1	2	0	25	0	124	0	0	1	1	0
33	1	2	5	26	76	1	13	3	3	7	7	7
69	2	1	5	11	55	1	5	2	3	6	7	6
59	1	1	5	0	39	1	73	0	0	4	4	0
44	1	1	3	0	25	0	124	0	0	2	2	0
56	2	2	5	0	53	1	17	0	0	4	4	0
53	2	1	1	0	54	0	124	0	0	1	1	0
53	1	1	5	13	60	0	124	3	3	7	7	7
58	2	1	1	0	27	0	124	0	0	1	1	0
45	1	1	4	5	44	0	124	2	2	5	5	4
38	1	1	1	0	24	0	124	0	0	1	1	0
55	1	1	2	0	32	0	124	0	0	1	1	0
39	1	1	1	0	26	0	124	0	0	1	1	0
65	1	1	1	0	35	1	18	0	0	1	1	0
61	1	1	1	0	23	0	124	0	0	1	1	0
55	1	2	5	42	57	1	70	3	3	7	7	7
56	2	1	5	0	51	0	124	0	0	4	4	0
72	1	1	1	0	33	0	124	0	0	1	1	0
37	1	1	5	3	26	0	136	2	2	6	6	5
58	1	1	5	1	54	0	124	1	1	5	5	1
67	1	1	2	1	50	0	136	1	1	2	2	1
57	2	1	5	38	83	1	9	3	3	7	7	7
46	1	2	5	3	90	0	124	2	2	6	6	4
62	1	2	3	0	61	0	124	0	0	2	2	0
60	1	2	5	0	59	1	41	0	0	4	4	0
54	2	1	5	15	47	1	46	3	3	7	7	7
65	1	1	5	4	43	1	65	2	2	6	6	6
64	1	1	5	1	37	0	124	1	1	5	5	1
62	1	1	3	6	36	0	124	2	2	4	4	6
58	2	1	1	0	39	0	124	0	0	1	1	0
47	1	1	5	26	71	1	13	3	3	7	7	7
40	1	1	3	0	42	0	123	0	0	2	2	0
67	2	1	1	0	31	0	123	0	0	1	1	0
49	2	1	1	0	23	0	123	0	0	1	1	0
55	1	1	2	0	69	0	123	0	0	1	1	0
61	1	1	5	9	75	1	15	2	3	6	7	4
73	1	1	1	0	39	1	47	0	0	1	1	0
45	2	1	1	0	39	0	123	0	0	1	1	0
70	1	1	5	8	31	1	44	3	3	7	7	7
72	1	2	3	3	39	1	29	1	2	3	4	1
61	1	1	4	1	29	1	32	1	1	4	4	2
53	1	2	3	0	28	0	123	0	0	2	2	0
54	2	1	2	0	19	0	123	0	0	1	1	0
62	1	1	5	3	34	0	123	3	2	7	6	7
70	2	1	2	9	62	0	123	3	3	4	4	7
58	2	1	4	1	22	1	9	1	1	4	4	3
46	1	2	5	4	53	0	123	1	2	5	6	2
67	1	1	5	7	24	1	39	3	3	7	7	7
35	2	1	3	4	46	0	123	2	2	4	4	4
61	1	1	1	0	19	0	123	0	0	1	1	0
65	1	1	3	0	15	0	123	0	0	2	2	0
42	2	1	1	2	18	0	123	1	1	2	2	2
58	2	1	3	0	29	0	123	0	0	2	2	0
63	1	1	1	0	52	0	123	0	0	1	1	0
64	1	1	5	23	84	1	50	3	3	7	7	7
41	1	1	1	0	33	0	123	0	0	1	1	0
77	2	1	5	5	27	1	14	2	2	6	6	4
58	1	2	5	0	47	1	78	0	0	4	4	0
64	1	2	5	2	45	1	77	1	1	5	5	2
53	1	1	2	0	36	0	123	0	0	1	1	0
43	1	1	2	0	53	0	123	0	0	1	1	0
39	2	1	5	3	25	1	12	1	2	5	6	2
62	1	2	3	1	36	0	123	1	1	3	3	1
63	1	1	1	0	33	0	123	0	0	1	1	0
20	1	1	1	0	45	0	138	0	0	1	1	0
40	2	1	5	0	26	1	12	0	0	4	4	0
61	2	2	3	60	74	1	20	3	3	5	5	7
64	1	1	1	0	34	0	123	0	0	1	1	0
36	2	2	6	14	49	1	46	3	3	7	7	7
53	2	1	1	0	48	0	123	0	0	1	1	0
60	1	1	1	0	27	1	118	0	0	1	1	0
53	2	1	2	2	30	0	123	1	1	2	2	2
43	1	1	2	0	19	0	122	0	0	1	1	0
47	1	1	1	0	48	0	122	0	0	1	1	0
66	1	2	2	0	64	0	122	0	0	1	1	0
55	1	1	5	16	50	1	66	3	3	7	7	7
52	2	2	5	0	56	0	122	0	0	4	4	0
38	1	1	1	0	39	0	122	0	0	1	1	0
35	1	1	5	1	33	0	122	1	1	5	5	1
42	2	2	5	7	55	0	122	2	3	6	7	5
72	1	1	5	0	28	0	122	0	0	4	4	0
41	1	1	2	0	32	0	122	0	0	1	1	0
77	1	1	2	0	32	1	116	0	0	1	1	0
60	1	1	1	0	27	1	80	0	0	1	1	0
74	1	2	5	2	51	1	109	2	1	6	5	4
59	1	1	3	0	57	0	122	0	0	2	2	0
68	1	1	5	13	26	1	16	2	3	6	7	6
64	1	2	5	0	77	1	36	0	0	4	4	0
37	2	1	5	2	50	0	122	1	1	5	5	1
43	1	2	4	7	35	0	129	2	3	5	6	5
61	1	1	3	0	40	0	122	0	0	2	2	0
52	2	1	2	0	28	0	122	0	0	1	1	0
53	1	1	4	0	37	0	122	0	0	3	3	0
44	1	1	5	0	61	0	122	0	0	4	4	0
65	1	2	3	1	47	0	122	1	1	3	3	1
63	2	2	5	35	50	1	19	3	3	7	7	7
45	1	1	2	0	21	0	122	0	0	1	1	0
64	1	1	5	5	52	0	122	2	2	6	6	4
44	2	2	5	22	52	1	59	3	3	7	7	7
33	1	2	5	4	68	1	25	1	2	5	6	1
54	1	1	2	0	22	0	122	0	0	1	1	0
63	2	2	5	6	68	0	122	2	2	6	6	4
51	1	2	5	9	46	1	6	2	3	6	7	5
47	1	2	5	10	39	0	122	2	3	6	7	4
68	1	1	3	1	31	0	121	1	1	3	3	2
63	1	1	1	0	16	0	121	0	0	1	1	0
46	1	1	1	0	47	0	121	0	0	1	1	0
68	1	1	2	0	36	0	121	0	0	1	1	0
44	1	1	5	11	47	1	40	3	3	7	7	7
61	2	1	3	1	37	0	121	1	1	3	3	2
63	2	1	1	0	43	0	121	0	0	1	1	0
33	2	1	4	0	45	0	121	0	0	3	3	0
60	1	1	1	0	50	0	121	0	0	1	1	0
64	2	1	1	0	23	0	121	0	0	1	1	0
64	1	2	5	3	48	1	35	1	2	5	6	2
65	1	2	5	3	37	1	0	1	2	5	6	1
51	1	1	1	0	47	0	121	0	0	1	1	0
48	1	1	3	11	49	0	121	2	3	4	5	4
60	2	1	1	0	55	0	121	0	0	1	1	0
61	1	1	3	0	33	0	121	0	0	2	2	0
55	1	1	5	0	57	0	121	0	0	4	4	0
45	1	1	1	0	43	0	121	0	0	1	1	0
61	1	2	1	0	34	0	121	0	0	1	1	0
69	1	1	1	0	30	0	121	0	0	1	1	0
61	2	2	2	1	36	1	15	1	1	2	2	1
59	2	1	2	0	20	0	121	0	0	1	1	0
62	1	1	1	0	38	1	73	0	0	1	1	0
66	1	1	5	0	29	1	40	0	0	4	4	0
35	2	1	3	1	42	0	121	1	1	3	3	2
60	2	1	5	15	68	1	26	3	3	7	7	7
56	1	1	3	0	57	0	121	0	0	2	2	0
59	1	1	2	0	23	1	19	0	0	1	1	0
55	2	1	1	0	45	0	121	0	0	1	1	0
47	1	1	1	0	18	0	121	0	0	1	1	0
75	2	1	3	1	25	0	121	1	1	3	3	2
63	1	1	5	0	44	1	105	0	0	4	4	0
38	2	1	2	2	28	0	121	1	1	2	2	1
47	1	1	1	0	28	0	121	0	0	1	1	0
48	1	1	1	0	45	0	121	0	0	1	1	0
58	1	1	2	0	60	0	121	0	0	1	1	0
63	2	1	5	18	56	1	37	3	3	7	7	7
52	1	2	2	0	39	0	121	0	0	1	1	0
41	1	1	2	0	55	1	97	0	0	1	1	0
51	2	1	1	0	32	0	121	0	0	1	1	0
49	1	1	2	0	50	0	121	0	0	1	1	0
61	1	2	3	0	47	0	121	0	0	2	2	0
59	1	1	5	6	71	0	121	2	2	6	6	4
46	2	1	1	0	33	0	121	0	0	1	1	0
58	1	2	2	0	65	0	121	0	0	1	1	0
48	2	1	4	3	32	0	121	2	2	5	5	4
66	1	1	2	0	26	0	121	0	0	1	1	0
66	1	1	1	0	25	0	121	0	0	1	1	0
52	2	2	5	16	33	1	12	3	3	7	7	7
64	1	2	4	13	47	1	19	2	3	5	6	4
40	2	1	1	0	40	0	120	0	0	1	1	0
71	1	1	2	0	41	0	120	0	0	1	1	0
45	1	1	1	0	35	0	133	0	0	1	1	0
63	1	2	5	31	66	1	36	3	3	7	7	7
66	2	2	3	0	38	1	109	0	0	2	2	0
53	2	1	1	0	18	0	120	0	0	1	1	0
69	1	2	6	14	77	1	33	3	3	7	7	7
46	2	1	5	4	39	1	44	1	2	5	6	1
61	1	2	5	29	41	1	7	3	3	7	7	7
70	1	1	5	0	46	1	77	0	0	4	4	0
65	1	2	5	23	29	1	35	3	3	7	7	7
54	1	1	1	0	41	0	120	0	0	1	1	0
54	1	1	5	0	38	1	33	0	0	4	4	0
75	1	1	2	0	39	0	120	0	0	1	1	0
58	1	2	2	0	74	0	130	0	0	1	1	0
59	2	1	1	0	44	0	134	0	0	1	1	0
52	1	1	5	6	40	1	73	1	2	5	6	1
51	1	1	2	0	43	0	120	0	0	1	1	0
71	1	2	1	0	64	1	16	0	0	1	1	0
44	1	2	5	25	60	1	21	3	3	7	7	7
64	2	1	1	0	33	0	120	0	0	1	1	0
56	2	1	5	1	41	0	120	1	1	5	5	2
46	2	1	1	0	38	0	120	0	0	1	1	0
67	1	2	5	13	49	0	120	3	3	7	7	7
54	1	1	5	8	29	1	5	2	3	6	7	5
23	1	1	1	0	33	0	120	0	0	1	1	0
62	1	1	2	0	47	0	120	0	0	1	1	0
73	1	1	2	1	27	1	69	1	1	2	2	3
65	1	1	3	0	22	0	120	0	0	2	2	0
58	1	2	5	11	41	1	6	3	3	7	7	7
52	2	2	1	0	26	0	120	0	0	1	1	0
60	2	1	1	0	36	0	120	0	0	1	1	0
64	1	1	1	0	30	0	120	0	0	1	1	0
70	2	1	2	0	24	0	120	0	0	1	1	0
53	2	1	3	0	48	0	119	0	0	2	2	0
74	1	1	5	13	47	1	60	3	3	7	7	7
59	1	1	1	0	31	0	119	0	0	1	1	0
49	1	1	1	0	36	0	119	0	0	1	1	0
66	1	1	3	0	20	0	119	0	0	2	2	0
40	1	1	1	0	19	0	119	0	0	1	1	0
58	1	2	3	8	40	0	119	3	3	5	5	7
36	2	1	1	0	40	0	119	0	0	1	1	0
69	1	1	3	0	42	1	102	0	0	2	2	0
56	2	1	1	0	32	0	119	0	0	1	1	0
58	1	2	3	0	38	0	132	0	0	2	2	0
73	1	1	3	0	37	0	119	0	0	2	2	0
53	2	2	5	0	70	0	119	0	0	4	4	0
47	1	2	5	4	54	0	119	2	2	6	6	4
49	1	1	1	0	20	0	119	0	0	1	1	0
59	1	1	5	1	51	1	17	1	1	5	5	2
58	1	1	3	0	42	0	119	0	0	2	2	0
64	2	1	3	0	28	0	119	0	0	2	2	0
59	1	1	5	4	29	0	119	1	2	5	6	1
48	2	1	2	0	56	0	119	0	0	1	1	0
63	1	1	5	7	29	0	119	2	3	6	7	4
64	1	1	4	9	33	1	22	2	3	5	6	5
59	1	1	5	5	56	0	119	2	2	6	6	4
49	1	2	2	0	23	0	119	0	0	1	1	0
66	1	1	3	0	58	1	23	0	0	2	2	0
60	1	1	5	4	38	0	119	2	2	6	6	4
48	1	2	5	0	24	0	119	0	0	4	4	0
71	1	1	2	7	21	1	27	3	3	4	4	7
30	1	1	3	0	37	0	119	0	0	2	2	0
60	1	1	3	1	28	0	119	1	1	3	3	1
64	1	2	5	56	64	1	6	3	3	7	7	7
62	1	2	2	0	23	0	119	0	0	1	1	0
30	1	1	1	0	17	0	119	0	0	1	1	0
63	1	1	5	7	42	1	74	2	3	6	7	6
74	1	2	5	12	59	1	7	2	3	6	7	4
35	2	1	3	0	57	0	119	0	0	2	2	0
69	1	2	4	3	51	1	94	2	2	5	5	5
67	2	1	5	36	48	1	3	3	3	7	7	7
62	1	1	3	0	43	0	119	0	0	2	2	0
69	2	1	2	0	27	0	119	0	0	1	1	0
73	1	1	3	0	23	0	118	0	0	2	2	0
62	2	1	5	22	40	1	4	3	3	7	7	7
47	1	1	2	0	35	0	118	0	0	1	1	0
49	2	1	5	0	46	1	79	0	0	4	4	0
60	2	1	2	0	29	0	118	0	0	1	1	0
74	1	1	2	0	56	1	55	0	0	1	1	0
33	2	1	4	3	31	1	22	2	2	5	5	4
43	1	1	5	7	51	0	118	3	3	7	7	7
66	2	1	1	0	29	0	118	0	0	1	1	0
69	1	1	2	0	37	0	118	0	0	1	1	0
63	1	1	1	0	19	0	118	0	0	1	1	0
64	2	2	5	2	35	1	4	1	1	5	5	3
58	1	2	3	0	47	0	118	0	0	2	2	0
37	2	1	1	0	62	0	118	0	0	1	1	0
67	1	1	3	0	46	0	118	0	0	2	2	0
39	1	1	1	0	35	0	118	0	0	1	1	0
67	2	1	3	1	21	1	110	1	1	3	3	2
52	2	1	1	0	20	0	118	0	0	1	1	0
65	1	1	2	0	33	0	118	0	0	1	1	0
42	2	2	5	0	38	0	118	0	0	4	4	0
66	1	1	1	0	29	1	44	0	0	1	1	0
34	1	2	5	4	42	0	118	2	2	6	6	4
60	1	1	1	0	22	0	118	0	0	1	1	0
65	1	1	2	0	43	0	118	0	0	1	1	0
59	1	1	4	1	49	1	103	1	1	4	4	2
63	1	1	4	3	29	1	5	1	2	4	5	2
67	2	2	5	40	49	1	17	3	3	7	7	7
54	1	1	3	0	55	0	118	0	0	2	2	0
66	1	1	5	28	42	1	18	3	3	7	7	7
63	2	1	5	0	35	0	118	0	0	4	4	0
62	1	1	5	10	47	1	3	2	3	6	7	4
49	1	1	4	3	28	0	118	1	2	4	5	1
40	2	2	2	0	39	0	118	0	0	1	1	0
38	1	1	1	0	42	0	118	0	0	1	1	0
65	2	1	2	2	23	1	62	2	1	3	2	4
36	1	1	1	0	35	0	118	0	0	1	1	0
53	1	1	5	2	48	0	118	1	1	5	5	1
69	1	1	1	0	48	1	98	0	0	1	1	0
68	2	1	3	2	39	0	117	1	1	3	3	2
54	2	1	1	0	29	0	117	0	0	1	1	0
72	1	2	4	5	30	1	27	1	2	4	5	1
60	1	1	2	0	38	0	117	0	0	1	1	0
38	1	1	2	0	30	0	117	0	0	1	1	0
74	1	1	2	0	21	0	117	0	0	1	1	0
60	1	1	4	0	19	0	117	0	0	3	3	0
64	2	1	1	0	50	1	85	0	0	1	1	0
71	1	2	3	0	43	1	60	0	0	2	2	0
72	2	1	1	0	16	0	117	0	0	1	1	0
85	2	1	2	0	31	1	66	0	0	1	1	0
64	1	1	5	0	45	1	71	0	0	4	4	0
69	1	2	5	37	58	1	8	3	3	7	7	7
46	1	1	3	0	40	0	117	0	0	2	2	0
50	1	1	2	0	23	0	117	0	0	1	1	0
40	1	1	2	1	24	0	117	1	1	2	2	1
59	2	1	5	2	36	1	37	1	1	5	5	3
77	1	1	5	3	32	1	112	1	2	5	6	2
55	1	2	5	11	58	0	117	2	3	6	7	4
43	1	1	5	15	47	1	17	3	3	7	7	7
43	2	1	2	0	24	0	117	0	0	1	1	0
63	1	1	3	2	34	0	117	1	1	3	3	2
58	2	1	2	0	35	0	117	0	0	1	1	0
66	1	1	5	12	36	1	15	3	3	7	7	7
41	1	1	1	0	46	0	125	0	0	1	1	0
49	2	1	5	1	49	1	115	1	1	5	5	1
62	1	2	5	3	60	0	117	2	2	6	6	4
75	1	1	1	2	18	1	80	1	1	2	2	2
39	1	1	3	0	33	0	117	0	0	2	2	0
69	1	1	4	4	20	1	4	2	2	5	5	5
48	1	1	2	0	28	0	117	0	0	1	1	0
59	2	1	1	0	40	0	117	0	0	1	1	0
73	1	2	5	2	34	1	11	1	1	5	5	1
52	1	1	1	0	17	0	117	0	0	1	1	0
69	1	1	4	1	23	0	117	1	1	4	4	1
66	1	1	4	9	35	1	14	2	3	5	6	4
60	2	1	1	0	33	0	117	0	0	1	1	0
71	1	1	1	0	24	1	81	0	0	1	1	0
63	1	1	5	0	42	1	44	0	0	4	4	0
55	2	2	5	0	50	0	117	0	0	4	4	0
55	1	1	5	5	44	1	19	3	2	7	6	7
56	2	1	5	3	37	1	28	1	2	5	6	2
68	2	1	3	1	26	0	117	1	1	3	3	2
48	2	1	3	6	30	0	116	2	2	4	4	6
68	1	1	3	3	22	1	21	1	2	3	4	1
65	1	1	1	0	34	0	116	0	0	1	1	0
77	1	1	5	0	33	1	45	0	0	4	4	0
36	1	2	5	2	63	0	116	2	1	6	5	5
48	1	1	2	0	50	0	116	0	0	1	1	0
43	2	1	3	5	27	0	116	1	2	3	4	2
38	2	1	1	0	31	0	116	0	0	1	1	0
65	1	2	5	17	39	1	63	2	3	6	7	4
54	1	2	5	19	39	1	2	3	3	7	7	7
36	1	1	5	10	43	1	6	3	3	7	7	7
65	2	1	2	0	27	0	116	0	0	1	1	0
66	1	1	5	2	31	0	116	1	1	5	5	3
62	2	2	5	0	59	1	40	0	0	4	4	0
64	2	1	1	0	33	1	99	0	0	1	1	0
43	1	1	1	0	39	0	116	0	0	1	1	0
62	1	1	2	0	24	0	116	0	0	1	1	0
42	1	1	5	2	67	0	116	1	1	5	5	2
60	1	1	2	0	40	0	116	0	0	1	1	0
51	2	1	1	0	58	0	116	0	0	1	1	0
50	1	1	3	4	39	0	116	1	2	3	4	2
43	1	2	5	3	58	0	123	2	2	6	6	4
51	2	1	2	0	29	1	9	0	0	1	1	0
59	1	1	1	0	41	0	116	0	0	1	1	0
61	1	1	5	2	16	1	53	2	1	6	5	6
63	1	2	2	0	30	0	116	0	0	1	1	0
70	1	1	2	0	46	1	67	0	0	1	1	0
61	2	2	2	0	43	0	116	0	0	1	1	0
58	1	1	5	5	42	1	110	2	2	6	6	4
60	2	1	1	0	34	0	116	0	0	1	1	0
54	1	1	5	0	34	0	116	0	0	4	4	0
38	2	2	5	6	33	1	49	2	2	6	6	4
51	1	1	1	0	41	0	116	0	0	1	1	0
54	1	1	3	0	45	0	116	0	0	2	2	0
65	1	1	2	1	22	0	116	1	1	2	2	2
51	2	1	1	0	34	0	116	0	0	1	1	0
59	1	1	5	5	42	0	116	2	2	6	6	4
45	1	1	5	1	44	0	116	1	1	5	5	2
51	2	1	5	0	41	0	116	0	0	4	4	0
66	1	1	2	0	29	1	19	0	0	1	1	0
29	1	2	2	0	27	0	116	0	0	1	1	0
36	1	1	5	0	21	0	116	0	0	4	4	0
44	2	1	1	0	32	0	115	0	0	1	1	0
66	1	2	1	0	31	1	64	0	0	1	1	0
69	1	1	5	2	24	1	12	1	1	5	5	2
43	2	1	3	1	32	0	115	1	1	3	3	1
57	2	1	1	0	19	0	115	0	0	1	1	0
39	1	1	1	0	21	0	115	0	0	1	1	0
49	1	2	5	8	38	0	115	2	3	6	7	4
52	1	1	2	0	29	0	115	0	0	1	1	0
61	2	2	5	4	18	1	5	1	2	5	6	3
78	1	2	5	37	38	1	1	3	3	7	7	7
64	2	2	5	15	30	1	7	3	3	7	7	7
65	1	1	1	0	16	0	115	0	0	1	1	0
56	2	2	5	3	57	1	1	1	2	5	6	2
57	2	1	1	0	21	0	115	0	0	1	1	0
85	1	1	5	6	21	1	7	2	2	6	6	6
60	1	1	2	0	9	0	115	0	0	1	1	0
62	2	1	1	0	24	0	115	0	0	1	1	0
48	2	1	3	0	29	0	130	0	0	2	2	0
72	2	1	5	16	31	1	15	3	3	7	7	7
64	2	1	4	1	29	1	3	1	1	4	4	2
55	1	1	2	0	51	0	115	0	0	1	1	0
48	1	2	5	2	7	1	34	1	1	5	5	1
58	2	2	5	4	33	1	10	2	2	6	6	4
50	2	1	3	0	31	0	115	0	0	2	2	0
71	1	1	1	0	11	0	115	0	0	1	1	0
63	1	1	1	0	12	0	115	0	0	1	1	0
54	1	1	2	0	35	0	115	0	0	1	1	0
46	1	1	5	4	25	0	115	2	2	6	6	4
66	2	1	4	4	34	1	58	1	2	4	5	1
34	1	1	5	2	50	1	34	1	1	5	5	2
56	1	1	2	0	38	0	131	0	0	1	1	0
66	1	1	6	10	30	1	13	3	3	7	7	7
70	2	1	5	8	44	1	1	2	3	6	7	4
67	1	2	3	0	52	0	115	0	0	2	2	0
57	1	1	1	0	40	0	115	0	0	1	1	0
52	2	1	1	0	24	0	115	0	0	1	1	0
60	2	2	5	61	81	1	4	3	3	7	7	7
54	2	1	1	0	21	0	115	0	0	1	1	0
24	2	1	1	0	43	0	115	0	0	1	1	0
46	2	1	1	2	30	0	115	1	1	2	2	2
91	2	1	2	0	49	0	115	0	0	1	1	0
72	1	1	1	0	46	0	115	0	0	1	1	0
51	1	1	2	0	27	0	115	0	0	1	1	0
68	1	1	1	0	34	0	115	0	0	1	1	0
65	1	1	1	0	42	1	0	0	0	1	1	0
65	1	1	5	1	54	0	115	1	1	5	5	1
56	1	1	5	24	41	1	35	3	3	7	7	7
46	1	1	3	0	40	0	114	0	0	2	2	0
47	1	1	4	0	48	0	114	0	0	3	3	0
62	1	1	1	0	14	0	114	0	0	1	1	0
62	2	2	5	4	32	1	87	1	2	5	6	2
55	1	1	1	0	21	0	114	0	0	1	1	0
57	2	2	2	0	26	0	114	0	0	1	1	0
62	1	1	2	0	11	1	0	0	0	1	1	0
59	1	1	1	0	56	0	114	0	0	1	1	0
45	2	2	5	23	44	1	1	3	3	7	7	7
66	1	1	3	0	48	0	128	0	0	2	2	0
58	1	1	3	0	42	0	114	0	0	2	2	0
66	1	1	1	0	42	1	109	0	0	1	1	0
61	1	1	3	0	42	1	44	0	0	2	2	0
58	1	1	1	0	54	0	114	0	0	1	1	0
53	1	2	5	11	23	1	18	1	3	5	7	2
36	1	1	1	0	45	0	114	0	0	1	1	0
72	2	1	1	0	21	0	114	0	0	1	1	0
68	2	2	4	1	40	1	39	1	1	4	4	2
70	1	1	3	0	32	1	81	0	0	2	2	0
39	2	1	2	0	49	0	114	0	0	1	1	0
62	1	2	4	5	30	0	114	2	2	5	5	5
68	1	1	1	0	28	0	114	0	0	1	1	0
27	1	1	5	2	46	0	114	1	1	5	5	2
60	1	1	2	0	31	0	114	0	0	1	1	0
67	1	2	2	0	49	0	114	0	0	1	1	0
40	1	1	2	0	46	0	114	0	0	1	1	0
64	1	2	3	0	32	0	114	0	0	2	2	0
63	1	1	3	0	31	0	114	0	0	2	2	0
29	2	1	5	22	58	1	16	2	3	6	7	6
44	1	1	1	0	41	0	114	0	0	1	1	0
66	1	2	5	0	36	1	85	0	0	4	4	0
58	1	1	5	9	29	1	9	3	3	7	7	7
67	1	1	5	0	25	0	114	0	0	4	4	0
44	1	1	5	5	23	1	33	3	2	7	6	7
67	1	1	3	0	41	0	113	0	0	2	2	0
53	2	1	3	2	31	1	85	1	1	3	3	2
50	1	1	1	0	28	1	89	0	0	1	1	0
28	2	1	1	0	52	0	113	0	0	1	1	0
77	1	1	2	0	26	0	113	0	0	1	1	0
79	2	2	5	7	40	0	113	3	3	7	7	7
69	2	1	5	7	28	0	113	2	3	6	7	6
64	2	1	4	0	39	0	113	0	0	3	3	0
58	2	1	2	0	20	0	113	0	0	1	1	0
61	1	1	4	4	36	0	113	1	2	4	5	1
52	2	1	5	0	35	0	113	0	0	4	4	0
55	1	1	3	2	32	1	0	1	1	3	3	2
53	2	1	2	1	21	0	113	1	1	2	2	1
54	1	1	2	0	20	0	113	0	0	1	1	0
42	1	1	1	0	32	0	113	0	0	1	1	0
65	1	1	4	4	46	1	64	2	2	5	5	6
68	2	1	4	2	23	1	6	2	1	5	4	4
41	1	2	4	0	36	0	113	0	0	3	3	0
62	1	1	3	1	28	0	113	1	1	3	3	3
64	1	1	1	0	46	0	113	0	0	1	1	0
19	1	1	2	0	22	0	113	0	0	1	1	0
56	1	1	5	0	39	0	113	0	0	4	4	0
49	1	1	3	0	24	0	113	0	0	2	2	0
50	1	1	1	0	44	0	113	0	0	1	1	0
33	2	2	2	0	57	0	113	0	0	1	1	0
32	2	1	2	0	35	0	113	0	0	1	1	0
55	2	1	2	0	37	0	113	0	0	1	1	0
68	1	1	1	0	37	0	113	0	0	1	1	0
77	1	2	4	14	16	1	32	3	3	6	6	7
59	1	1	2	0	20	0	113	0	0	1	1	0
59	1	1	1	0	37	0	113	0	0	1	1	0
67	2	1	5	15	37	1	17	3	3	7	7	7
72	1	1	5	0	37	0	113	0	0	4	4	0
63	1	2	6	22	49	1	4	3	3	7	7	7
58	1	1	4	3	26	0	112	1	2	4	5	1
52	2	1	6	9	33	1	10	3	3	7	7	7
80	2	1	5	2	64	0	112	1	1	5	5	1
62	2	1	1	0	14	0	112	0	0	1	1	0
65	1	1	1	0	53	1	81	0	0	1	1	0
55	1	2	5	2	63	1	13	1	1	5	5	2
66	2	1	5	12	39	1	19	3	3	7	7	7
36	1	1	2	0	53	0	112	0	0	1	1	0
69	1	1	2	0	38	0	112	0	0	1	1	0
33	1	1	1	0	31	0	112	0	0	1	1	0
53	1	1	3	0	33	0	112	0	0	2	2	0
55	1	1	1	0	23	0	112	0	0	1	1	0
72	2	1	5	0	36	0	112	0	0	4	4	0
71	2	1	2	2	45	1	93	1	1	2	2	1
68	2	1	1	0	30	0	112	0	0	1	1	0
49	2	1	3	0	78	0	112	0	0	2	2	0
46	2	1	2	7	42	0	112	3	3	4	4	7
63	1	1	3	0	31	1	36	0	0	2	2	0
61	1	2	2	0	28	0	112	0	0	1	1	0
50	1	1	1	0	29	0	112	0	0	1	1	0
69	2	1	2	1	30	0	112	1	1	2	2	2
44	1	1	5	0	42	0	118	0	0	4	4	0
56	2	1	5	1	31	0	112	1	1	5	5	1
73	2	1	5	3	52	0	112	2	2	6	6	4
76	2	1	3	2	32	1	51	1	1	3	3	2
69	1	1	2	1	33	0	112	1	1	2	2	2
60	1	1	1	0	42	0	112	0	0	1	1	0
36	1	1	1	0	22	0	112	0	0	1	1	0
53	1	2	2	0	31	0	112	0	0	1	1	0
60	2	1	1	0	16	0	112	0	0	1	1	0
58	2	1	2	0	39	0	112	0	0	1	1	0
59	1	1	1	0	18	0	112	0	0	1	1	0
36	2	1	5	4	41	1	68	1	2	5	6	2
50	1	1	5	1	40	0	112	1	1	5	5	1
66	1	1	5	6	55	1	93	3	2	7	6	7
65	1	2	5	1	36	1	16	1	1	5	5	1
19	2	1	2	0	44	0	111	0	0	1	1	0
64	1	1	1	0	32	0	111	0	0	1	1	0
67	1	2	6	17	65	1	70	1	3	6	7	2
53	2	1	3	0	27	0	111	0	0	2	2	0
66	2	1	5	0	23	0	111	0	0	4	4	0
67	1	2	2	0	46	0	111	0	0	1	1	0
63	1	1	5	1	16	1	2	1	1	5	5	3
63	1	1	5	2	20	1	1	1	1	5	5	1
68	1	1	3	3	39	0	111	1	2	3	4	1
42	2	1	4	1	39	0	111	1	1	4	4	2
47	1	1	2	0	37	0	111	0	0	1	1	0
65	1	2	2	0	24	0	111	0	0	1	1	0
68	2	1	1	0	54	0	111	0	0	1	1	0
69	2	1	3	1	30	0	111	1	1	3	3	1
55	1	1	4	0	39	0	111	0	0	3	3	0
49	1	2	5	0	69	0	111	0	0	4	4	0
40	1	1	1	0	33	0	111	0	0	1	1	0
29	2	1	1	1	39	0	111	1	1	2	2	1
49	2	1	2	0	25	0	111	0	0	1	1	0
57	1	1	1	0	29	1	67	0	0	1	1	0
77	2	1	5	0	35	0	111	0	0	4	4	0
68	1	1	1	0	20	0	111	0	0	1	1	0
74	1	1	1	0	23	1	83	0	0	1	1	0
62	2	1	3	5	29	0	111	1	2	3	4	2
79	1	2	3	0	33	1	25	0	0	2	2	0
63	1	2	3	0	31	0	111	0	0	2	2	0
68	1	1	4	0	19	1	95	0	0	3	3	0
59	1	1	1	0	28	0	111	0	0	1	1	0
65	2	1	1	0	24	0	111	0	0	1	1	0
51	2	1	3	2	40	0	111	1	1	3	3	2
65	1	1	1	0	44	0	111	0	0	1	1	0
65	1	2	6	2	21	1	2	2	1	7	6	6
42	2	2	5	8	49	1	33	2	3	6	7	4
42	2	1	3	10	65	1	40	2	3	4	5	6
32	2	1	4	0	41	0	111	0	0	3	3	0
62	1	1	3	2	15	0	111	1	1	3	3	2
54	1	1	5	0	44	0	111	0	0	4	4	0
66	1	1	1	0	29	0	111	0	0	1	1	0
67	1	2	1	0	36	0	111	0	0	1	1	0
73	2	1	1	0	40	0	111	0	0	1	1	0
46	1	1	3	0	29	0	111	0	0	2	2	0
81	1	1	2	0	11	1	63	0	0	1	1	0
72	2	1	5	8	35	1	9	3	3	7	7	7
61	2	1	1	0	33	0	111	0	0	1	1	0
57	1	1	2	3	43	0	111	1	2	2	3	2
55	1	1	1	0	39	0	110	0	0	1	1	0
65	1	1	3	0	28	0	110	0	0	2	2	0
43	1	1	1	0	28	0	110	0	0	1	1	0
52	2	1	1	0	50	0	110	0	0	1	1	0
38	1	2	2	2	43	0	110	1	1	2	2	1
67	1	2	5	3	35	1	10	1	2	5	6	1
55	2	1	1	0	38	0	110	0	0	1	1	0
52	1	2	5	4	23	1	57	1	2	5	6	1
74	1	1	5	1	30	0	110	1	1	5	5	3
68	1	1	5	4	55	0	110	2	2	6	6	4
74	2	1	3	0	25	0	110	0	0	2	2	0
67	2	1	5	22	67	1	6	3	3	7	7	7
60	2	1	2	0	24	0	110	0	0	1	1	0
71	1	1	3	6	27	0	110	3	2	5	4	7
40	2	2	3	1	76	0	110	1	1	3	3	1
42	2	2	1	0	43	0	110	0	0	1	1	0
57	2	1	2	0	45	0	110	0	0	1	1	0
60	2	1	2	0	60	0	110	0	0	1	1	0
64	2	1	5	27	71	1	9	3	3	7	7	7
68	1	1	1	0	25	0	110	0	0	1	1	0
43	1	1	3	0	43	0	110	0	0	2	2	0
61	1	1	2	0	34	1	50	0	0	1	1	0
60	1	1	5	2	54	1	95	1	1	5	5	1
43	1	1	5	16	30	1	9	3	3	7	7	7
60	2	2	1	0	29	0	110	0	0	1	1	0
63	1	1	3	0	34	0	110	0	0	2	2	0
55	1	1	5	0	31	0	110	0	0	4	4	0
63	2	1	2	1	59	0	110	1	1	2	2	1
64	2	1	4	2	51	0	110	1	1	4	4	1
65	1	1	2	0	29	0	110	0	0	1	1	0
57	2	1	3	0	50	0	110	0	0	2	2	0
55	2	1	2	0	23	0	110	0	0	1	1	0
39	1	1	2	0	30	1	41	0	0	1	1	0
67	2	1	2	0	26	0	110	0	0	1	1	0
45	2	2	5	39	68	1	39	3	3	7	7	7
55	2	2	5	1	87	1	28	1	1	5	5	1
41	1	1	5	20	28	1	25	3	3	7	7	7
42	1	2	3	0	26	0	110	0	0	2	2	0
62	1	1	5	0	61	0	110	0	0	4	4	0
57	1	2	5	12	32	1	27	1	3	5	7	1
64	2	1	5	4	61	1	30	2	2	6	6	4
58	1	1	2	0	45	0	110	0	0	1	1	0
52	1	1	2	0	21	0	110	0	0	1	1	0
80	1	2	6	0	44	1	20	0	0	6	6	0
73	1	1	2	1	22	1	55	1	1	2	2	1
52	1	2	5	3	50	0	110	1	2	5	6	1
70	1	1	5	20	56	1	19	3	3	7	7	7
62	2	1	5	0	36	0	110	0	0	4	4	0
59	1	1	5	3	34	0	109	1	2	5	6	2
60	1	1	3	0	39	0	109	0	0	2	2	0
50	1	1	5	0	35	0	109	0	0	4	4	0
45	2	2	2	0	45	0	109	0	0	1	1	0
59	1	1	3	0	55	0	109	0	0	2	2	0
58	2	1	1	0	40	0	109	0	0	1	1	0
66	1	2	5	3	37	1	7	3	2	7	6	7
51	1	1	1	2	29	0	109	1	1	2	2	2
69	1	1	2	2	14	1	60	1	1	2	2	1
71	1	1	1	0	35	1	22	0	0	1	1	0
61	1	2	1	0	38	0	109	0	0	1	1	0
34	2	2	5	61	102	1	10	3	3	7	7	7
53	1	2	1	0	67	0	109	0	0	1	1	0
62	2	1	1	0	56	1	106	0	0	1	1	0
64	1	2	2	0	68	0	109	0	0	1	1	0
59	2	1	3	0	37	0	109	0	0	2	2	0
30	1	2	5	0	67	1	18	0	0	4	4	0
48	2	1	5	8	43	0	109	1	3	5	7	2
76	2	1	1	0	38	0	109	0	0	1	1	0
52	1	1	3	0	21	0	109	0	0	2	2	0
43	1	1	3	0	32	0	109	0	0	2	2	0
67	1	1	3	0	48	0	109	0	0	2	2	0
68	2	2	5	2	27	1	80	1	1	5	5	1
69	1	1	1	0	11	0	109	0	0	1	1	0
57	1	1	2	0	23	0	109	0	0	1	1	0
37	2	1	2	0	35	0	109	0	0	1	1	0
75	1	1	5	1	31	1	1	1	1	5	5	2
67	2	1	4	0	25	0	109	0	0	3	3	0
66	2	1	2	2	7	1	20	2	1	3	2	6
49	1	1	2	0	36	0	109	0	0	1	1	0
74	2	1	3	0	21	0	109	0	0	2	2	0
66	1	1	5	0	45	1	100	0	0	4	4	0
52	1	1	2	0	34	0	117	0	0	1	1	0
66	2	1	5	0	25	1	43	0	0	4	4	0
63	2	1	2	0	62	0	109	0	0	1	1	0
64	1	1	2	0	22	0	109	0	0	1	1	0
77	1	1	5	15	42	1	5	3	3	7	7	7
65	1	1	4	0	23	0	109	0	0	3	3	0
55	1	1	5	2	78	0	124	1	1	5	5	1
62	1	1	5	21	40	1	6	3	3	7	7	7
54	2	1	1	0	14	0	109	0	0	1	1	0
41	1	2	3	0	37	0	109	0	0	2	2	0
69	2	1	1	0	22	0	108	0	0	1	1	0
40	2	2	5	5	40	1	22	3	2	7	6	7
59	2	1	5	1	56	0	108	1	1	5	5	1
60	1	1	2	0	72	1	98	0	0	1	1	0
67	1	1	2	0	34	0	108	0	0	1	1	0
68	1	1	5	23	50	0	108	3	3	7	7	7
72	1	2	1	0	39	0	108	0	0	1	1	0
69	1	1	4	0	39	0	108	0	0	3	3	0
59	2	1	2	0	48	0	108	0	0	1	1	0
45	1	1	3	0	18	0	108	0	0	2	2	0
85	1	1	1	0	17	0	108	0	0	1	1	0
50	1	1	5	3	42	0	108	2	2	6	6	4
54	2	1	3	1	21	0	108	1	1	3	3	2
41	2	2	5	0	57	0	108	0	0	4	4	0
60	1	1	5	20	46	0	108	3	3	7	7	7
65	1	1	4	9	20	1	11	2	3	5	6	4
64	1	1	1	0	45	0	108	0	0	1	1	0
67	1	1	3	2	60	0	108	1	1	3	3	2
52	2	1	2	0	75	0	108	0	0	1	1	0
66	1	2	5	5	36	1	27	2	2	6	6	4
61	1	2	5	3	36	1	38	1	2	5	6	2
61	2	1	4	1	49	0	107	1	1	4	4	3
51	1	1	6	24	33	1	25	3	3	7	7	7
50	2	1	1	0	41	0	107	0	0	1	1	0
66	1	1	3	0	45	0	107	0	0	2	2	0
32	1	1	2	2	14	0	107	1	1	2	2	2
66	1	1	4	0	17	0	107	0	0	3	3	0
65	1	1	2	0	35	0	107	0	0	1	1	0
55	1	2	5	40	58	1	27	3	3	7	7	7
66	1	1	4	0	31	1	78	0	0	3	3	0
47	2	1	1	0	35	0	107	0	0	1	1	0
34	2	1	1	0	47	0	107	0	0	1	1	0
64	1	1	1	0	29	0	107	0	0	1	1	0
63	2	1	2	0	37	0	107	0	0	1	1	0
46	1	1	5	6	44	0	107	2	2	6	6	4
39	2	1	1	0	38	0	107	0	0	1	1	0
46	2	1	2	0	32	0	107	0	0	1	1	0
52	2	1	1	0	9	0	107	0	0	1	1	0
58	1	2	5	15	49	0	107	3	3	7	7	7
41	1	1	1	0	39	0	107	0	0	1	1	0
69	1	1	2	0	28	0	107	0	0	1	1	0
54	1	1	2	0	39	0	107	0	0	1	1	0
63	2	1	5	1	36	0	107	1	1	5	5	1
37	1	1	5	0	46	0	123	0	0	4	4	0
47	1	1	2	0	37	0	107	0	0	1	1	0
65	1	1	1	0	18	0	107	0	0	1	1	0
67	2	1	4	0	40	0	107	0	0	3	3	0
74	1	1	3	0	18	1	91	0	0	2	2	0
78	2	1	2	0	25	0	107	0	0	1	1	0
63	1	1	3	0	39	0	107	0	0	2	2	0
67	2	1	5	3	19	1	7	2	2	6	6	4
62	2	1	1	0	33	0	107	0	0	1	1	0
61	1	2	5	1	52	1	21	1	1	5	5	2
56	1	1	2	0	65	0	107	0	0	1	1	0
41	1	1	3	1	37	0	107	1	1	3	3	2
63	1	2	2	0	23	0	107	0	0	1	1	0
77	1	2	3	0	38	0	107	0	0	2	2	0
35	2	1	5	0	33	1	74	0	0	4	4	0
42	2	1	5	1	20	0	107	1	1	5	5	2
38	1	1	2	0	24	0	107	0	0	1	1	0
54	1	1	2	0	34	0	106	0	0	1	1	0
30	2	1	1	0	25	0	106	0	0	1	1	0
42	2	2	5	8	35	1	61	2	3	6	7	6
46	1	1	3	0	50	0	106	0	0	2	2	0
52	2	1	1	0	59	0	106	0	0	1	1	0
33	1	1	5	0	25	0	106	0	0	4	4	0
76	2	1	2	0	51	1	13	0	0	1	1	0
62	1	1	3	0	29	0	106	0	0	2	2	0
61	1	1	2	0	42	0	106	0	0	1	1	0
74	1	1	4	18	45	1	10	2	3	5	6	4
38	1	2	4	1	56	0	106	1	1	4	4	1
65	2	1	5	0	54	0	106	0	0	4	4	0
57	1	1	1	0	30	0	106	0	0	1	1	0
68	1	2	5	12	64	1	1	2	3	6	7	6
62	2	1	1	0	31	0	106	0	0	1	1	0
74	1	1	2	0	29	1	59	0	0	1	1	0
45	1	1	2	0	37	0	106	0	0	1	1	0
49	1	1	2	0	42	0	106	0	0	1	1	0
52	1	1	3	0	41	0	106	0	0	2	2	0
65	2	1	2	6	37	0	106	2	2	3	3	4
50	1	1	2	0	35	0	106	0	0	1	1	0
54	1	1	4	2	27	0	106	1	1	4	4	1
66	2	1	3	0	52	0	106	0	0	2	2	0
71	1	1	5	16	48	0	106	3	3	7	7	7
72	1	1	5	9	47	0	106	2	3	6	7	4
40	1	1	1	0	55	0	122	0	0	1	1	0
52	1	1	3	0	37	0	106	0	0	2	2	0
47	1	2	5	13	39	1	17	3	3	7	7	7
40	2	1	5	1	36	1	35	1	1	5	5	1
54	1	1	3	0	58	0	106	0	0	2	2	0
68	1	1	3	0	38	0	106	0	0	2	2	0
63	2	1	3	1	45	0	106	1	1	3	3	2
78	2	1	3	3	31	1	102	2	2	4	4	4
74	1	1	3	1	37	0	106	1	1	3	3	2
62	1	1	1	0	27	0	106	0	0	1	1	0
75	2	1	5	22	44	1	13	3	3	7	7	7
55	1	1	5	1	36	0	106	1	1	5	5	2
61	1	1	2	3	36	0	106	1	2	2	3	1
73	1	1	2	0	21	1	51	0	0	1	1	0
56	1	1	3	0	48	0	105	0	0	2	2	0
49	1	2	1	0	39	0	105	0	0	1	1	0
70	1	1	2	0	38	0	105	0	0	1	1	0
44	1	2	1	0	55	0	105	0	0	1	1	0
64	1	1	3	2	20	0	105	1	1	3	3	2
36	2	1	5	0	19	0	105	0	0	4	4	0
58	1	1	5	0	46	0	105	0	0	4	4	0
65	2	1	2	0	37	0	105	0	0	1	1	0
64	1	1	1	0	28	0	105	0	0	1	1	0
33	1	1	1	0	34	0	105	0	0	1	1	0
51	1	2	5	14	59	1	45	3	3	7	7	7
61	1	1	1	0	36	0	105	0	0	1	1	0
63	1	2	2	0	28	0	105	0	0	1	1	0
44	1	1	2	0	36	1	51	0	0	1	1	0
55	1	1	1	0	28	1	65	0	0	1	1	0
62	1	1	1	0	36	0	105	0	0	1	1	0
32	2	1	2	0	58	0	105	0	0	1	1	0
46	1	1	2	0	39	0	105	0	0	1	1	0
58	1	1	4	0	40	0	105	0	0	3	3	0
47	2	1	3	7	35	0	105	2	3	4	5	4
54	1	1	3	0	38	0	105	0	0	2	2	0
63	1	1	2	0	38	1	70	0	0	1	1	0
79	1	1	5	12	36	1	11	3	3	7	7	7
60	2	1	5	4	41	1	92	1	2	5	6	2
58	1	1	3	0	47	0	105	0	0	2	2	0
83	1	2	4	15	87	1	87	3	3	6	6	7
61	2	2	5	3	50	0	105	3	2	7	6	7
55	1	1	2	2	21	0	105	1	1	2	2	2
72	2	1	2	0	29	0	105	0	0	1	1	0
41	1	1	1	0	37	0	105	0	0	1	1	0
40	1	1	2	0	30	0	105	0	0	1	1	0
61	2	1	1	0	43	0	105	0	0	1	1	0
50	1	1	1	0	28	0	105	0	0	1	1	0
51	2	1	5	4	57	0	105	2	2	6	6	4
62	1	1	1	0	59	0	105	0	0	1	1	0
66	1	1	1	0	40	0	105	0	0	1	1	0
65	1	1	1	0	44	0	104	0	0	1	1	0
66	2	1	3	0	46	1	38	0	0	2	2	0
47	1	1	1	0	38	0	104	0	0	1	1	0
33	1	1	5	0	56	0	104	0	0	4	4	0
66	2	1	2	0	43	0	104	0	0	1	1	0
64	1	1	1	0	37	1	99	0	0	1	1	0
59	2	2	2	0	42	0	104	0	0	1	1	0
75	2	1	1	0	27	0	104	0	0	1	1	0
41	1	1	2	0	44	0	104	0	0	1	1	0
60	2	2	5	5	31	1	91	2	2	6	6	5
68	2	1	2	1	35	0	104	1	1	2	2	2
80	1	1	3	0	15	0	104	0	0	2	2	0
60	1	1	4	13	45	0	104	2	3	5	6	4
37	1	1	2	1	36	0	104	1	1	2	2	3
63	1	1	1	0	37	0	104	0	0	1	1	0
64	2	1	5	11	37	1	27	3	3	7	7	7
63	1	1	2	1	27	0	104	1	1	2	2	1
52	1	1	5	11	25	1	11	3	3	7	7	7
57	2	1	5	2	53	1	56	2	1	6	5	4
46	2	1	1	0	45	0	104	0	0	1	1	0
25	1	2	4	0	36	0	104	0	0	3	3	0
80	1	1	1	0	26	1	101	0	0	1	1	0
68	1	1	5	23	45	1	34	3	3	7	7	7
44	2	1	5	0	48	0	104	0	0	4	4	0
66	1	1	5	0	25	0	104	0	0	4	4	0
64	1	2	4	0	91	1	26	0	0	3	3	0
61	1	1	5	29	82	1	23	3	3	7	7	7
59	1	1	1	0	63	0	104	0	0	1	1	0
47	1	2	5	13	44	1	39	2	3	6	7	5
56	1	1	1	0	35	0	104	0	0	1	1	0
65	1	1	1	0	16	1	96	0	0	1	1	0
39	1	1	1	0	39	0	104	0	0	1	1	0
62	1	1	3	0	29	0	104	0	0	2	2	0
64	1	1	2	0	32	0	104	0	0	1	1	0
78	1	2	1	0	14	0	104	0	0	1	1	0
48	1	1	2	0	30	0	112	0	0	1	1	0
44	1	2	5	0	38	1	42	0	0	4	4	0
55	2	1	1	0	43	0	104	0	0	1	1	0
39	2	1	2	0	22	0	104	0	0	1	1	0
78	2	1	4	0	49	1	72	0	0	3	3	0
48	2	1	2	0	36	0	104	0	0	1	1	0
38	2	1	2	0	43	0	104	0	0	1	1	0
58	1	1	3	0	25	0	104	0	0	2	2	0
40	2	2	3	0	23	0	104	0	0	2	2	0
63	1	2	5	0	55	1	49	0	0	4	4	0
32	1	1	3	7	75	0	104	2	3	4	5	4
55	1	1	4	1	25	0	104	1	1	4	4	1
53	1	1	2	0	35	0	103	0	0	1	1	0
63	1	1	5	0	64	1	52	0	0	4	4	0
35	1	1	2	0	28	0	110	0	0	1	1	0
64	1	1	2	0	53	0	103	0	0	1	1	0
27	2	1	2	0	44	0	103	0	0	1	1	0
69	1	1	4	1	42	0	103	1	1	4	4	1
71	1	2	4	1	58	0	103	1	1	4	4	1
61	1	1	2	0	22	0	103	0	0	1	1	0
41	2	1	5	11	33	0	103	3	3	7	7	7
70	1	1	5	2	54	0	103	1	1	5	5	2
60	1	2	5	53	71	1	11	3	3	7	7	7
37	2	2	5	0	42	0	103	0	0	4	4	0
66	1	1	2	5	49	0	103	2	2	3	3	5
45	1	1	1	0	50	0	103	0	0	1	1	0
49	1	1	3	0	38	0	103	0	0	2	2	0
45	2	1	2	0	39	0	103	0	0	1	1	0
39	2	2	5	29	51	1	56	3	3	7	7	7
67	1	1	1	0	14	0	103	0	0	1	1	0
40	1	2	5	38	48	1	3	3	3	7	7	7
71	1	1	1	0	26	0	103	0	0	1	1	0
69	1	1	2	0	26	0	103	0	0	1	1	0
56	1	1	2	0	28	0	103	0	0	1	1	0
71	1	2	4	1	48	1	78	1	1	4	4	2
28	2	1	2	0	31	0	103	0	0	1	1	0
65	2	2	4	0	45	0	103	0	0	3	3	0
53	1	1	4	0	41	0	103	0	0	3	3	0
68	1	2	2	0	45	0	103	0	0	1	1	0
62	2	1	1	0	48	0	103	0	0	1	1	0
68	1	1	5	22	26	1	15	3	3	7	7	7
45	1	1	1	0	27	0	103	0	0	1	1	0
53	1	2	5	0	69	0	103	0	0	4	4	0
45	1	1	5	0	53	0	103	0	0	4	4	0
73	2	1	1	0	42	0	103	0	0	1	1	0
59	1	1	1	0	40	0	103	0	0	1	1	0
57	1	1	2	0	15	0	103	0	0	1	1	0
71	1	1	4	2	44	1	75	1	1	4	4	1
62	1	1	5	11	38	1	4	2	3	6	7	5
77	2	1	5	1	29	0	103	1	1	5	5	1
59	1	1	5	1	28	1	13	1	1	5	5	3
41	2	1	1	0	66	0	103	0	0	1	1	0
63	1	1	2	0	49	0	103	0	0	1	1	0
31	2	1	1	0	21	0	102	0	0	1	1	0
46	1	1	1	0	24	0	102	0	0	1	1	0
49	1	2	5	6	46	1	21	1	2	5	6	2
60	2	1	1	0	30	1	63	0	0	1	1	0
64	2	1	4	0	37	0	102	0	0	3	3	0
34	2	2	5	19	55	1	24	3	3	7	7	7
56	1	1	1	0	40	0	102	0	0	1	1	0
48	2	1	2	0	43	0	102	0	0	1	1	0
51	1	1	2	0	18	0	102	0	0	1	1	0
41	1	1	1	0	24	0	102	0	0	1	1	0
70	2	1	5	2	19	1	19	2	1	6	5	4
58	1	1	1	0	23	0	102	0	0	1	1	0
62	1	2	5	24	53	1	44	3	3	7	7	7
74	1	1	3	0	37	0	102	0	0	2	2	0
65	2	1	1	0	24	1	94	0	0	1	1	0
36	2	1	3	0	38	0	102	0	0	2	2	0
59	2	2	5	16	41	1	25	3	3	7	7	7
68	1	1	1	0	29	0	102	0	0	1	1	0
36	1	1	2	0	52	0	102	0	0	1	1	0
56	1	1	2	4	27	0	102	2	2	3	3	5
41	1	1	1	0	16	0	102	0	0	1	1	0
67	2	1	1	0	24	0	102	0	0	1	1	0
63	2	1	2	0	34	0	102	0	0	1	1	0
31	2	1	5	0	78	0	102	0	0	4	4	0
62	1	2	5	16	72	1	12	3	3	7	7	7
56	1	1	1	0	38	0	102	0	0	1	1	0
40	1	1	5	0	56	0	102	0	0	4	4	0
59	1	1	1	0	15	0	102	0	0	1	1	0
56	1	2	4	0	24	0	102	0	0	3	3	0
33	2	2	4	0	60	1	44	0	0	3	3	0
73	1	1	1	0	44	0	102	0	0	1	1	0
59	2	1	2	0	21	0	102	0	0	1	1	0
76	1	1	1	0	25	0	102	0	0	1	1	0
63	1	1	5	7	50	1	11	2	3	6	7	4
71	2	1	2	0	38	0	102	0	0	1	1	0
49	1	2	4	23	68	1	33	3	3	6	6	7
63	1	1	3	0	39	1	60	0	0	2	2	0
73	1	1	2	0	41	1	13	0	0	1	1	0
65	1	2	2	0	54	1	49	0	0	1	1	0
46	2	1	1	0	42	0	102	0	0	1	1	0
39	1	1	5	9	60	0	102	2	3	6	7	5
70	1	1	2	1	58	1	83	1	1	2	2	3
50	2	1	4	2	35	1	10	2	1	5	4	4
64	1	2	1	0	45	0	101	0	0	1	1	0
65	1	1	5	13	35	1	18	2	3	6	7	6
37	2	1	3	6	53	0	101	3	2	5	4	7
47	2	2	5	0	57	1	80	0	0	4	4	0
38	1	1	2	7	37	1	94	2	3	3	4	4
47	2	1	1	0	34	0	101	0	0	1	1	0
53	2	2	2	0	40	0	101	0	0	1	1	0
40	1	1	2	0	23	0	101	0	0	1	1	0
50	1	1	3	5	44	0	101	1	2	3	4	2
65	1	2	6	17	41	1	13	3	3	7	7	7
40	1	1	1	0	41	0	101	0	0	1	1	0
32	2	1	2	3	47	0	111	3	2	4	3	7
55	1	1	2	0	85	0	101	0	0	1	1	0
62	1	1	5	13	27	1	20	2	3	6	7	5
43	1	1	2	0	33	0	101	0	0	1	1	0
49	1	1	2	0	37	0	101	0	0	1	1	0
57	1	2	1	0	36	0	101	0	0	1	1	0
44	1	1	1	0	22	0	101	0	0	1	1	0
48	1	2	1	0	38	0	101	0	0	1	1	0
50	2	2	5	45	61	1	9	3	3	7	7	7
62	2	1	3	0	16	0	101	0	0	2	2	0
57	2	1	2	0	34	0	101	0	0	1	1	0
66	1	2	5	28	60	0	101	3	3	7	7	7
61	1	2	1	0	22	0	101	0	0	1	1	0
46	2	1	5	1	40	1	86	1	1	5	5	1
49	1	1	1	0	48	0	101	0	0	1	1	0
66	1	1	1	0	43	0	101	0	0	1	1	0
65	1	1	2	0	27	0	101	0	0	1	1	0
74	1	2	3	3	30	0	101	2	2	4	4	6
68	1	1	1	0	11	0	101	0	0	1	1	0
50	1	1	5	7	41	0	101	2	3	6	7	5
57	2	1	1	0	29	0	101	0	0	1	1	0
69	1	2	2	0	67	0	101	0	0	1	1	0
51	1	1	2	0	30	0	101	0	0	1	1	0
35	1	1	1	0	12	0	101	0	0	1	1	0
57	1	1	3	0	44	0	101	0	0	2	2	0
71	2	2	5	8	60	0	101	3	3	7	7	7
76	1	1	2	0	17	0	101	0	0	1	1	0
40	2	1	2	0	23	0	101	0	0	1	1	0
48	2	1	1	0	21	0	101	0	0	1	1	0
59	1	1	1	0	36	0	101	0	0	1	1	0
58	1	1	2	0	48	0	101	0	0	1	1	0
68	2	1	5	1	61	1	55	1	1	5	5	2
56	2	1	3	0	49	0	101	0	0	2	2	0
63	1	1	1	0	44	0	101	0	0	1	1	0
43	2	1	5	12	45	0	101	3	3	7	7	7
65	1	1	5	14	57	0	101	3	3	7	7	7
65	1	2	1	0	25	0	101	0	0	1	1	0
32	1	1	1	0	27	0	101	0	0	1	1	0
75	1	1	5	5	71	1	24	2	2	6	6	4
41	1	1	1	0	39	0	101	0	0	1	1	0
60	1	2	5	7	69	1	21	2	3	6	7	6
69	1	2	2	0	46	1	76	0	0	1	1	0
43	1	1	1	0	30	0	100	0	0	1	1	0
42	1	1	1	0	26	0	100	0	0	1	1	0
68	1	1	3	0	31	0	100	0	0	2	2	0
38	1	1	1	0	45	0	100	0	0	1	1	0
44	1	1	1	0	28	0	100	0	0	1	1	0
66	1	1	1	0	25	0	100	0	0	1	1	0
33	2	1	4	3	44	1	68	2	2	5	5	5
37	2	2	3	0	46	0	100	0	0	2	2	0
52	2	1	2	2	17	0	100	2	1	3	2	4
45	1	1	2	4	50	1	9	1	2	2	3	2
32	2	1	1	0	27	0	100	0	0	1	1	0
79	1	1	2	0	33	0	100	0	0	1	1	0
68	2	1	2	2	33	1	48	2	1	3	2	6
42	2	2	5	0	70	1	46	0	0	4	4	0
55	1	1	4	5	61	0	100	2	2	5	5	5
62	1	1	2	0	36	0	100	0	0	1	1	0
69	1	1	5	0	34	1	23	0	0	4	4	0
33	1	2	5	5	37	1	19	1	2	5	6	3
55	2	1	4	0	41	0	99	0	0	3	3	0
69	2	1	2	2	50	1	34	2	1	3	2	4
64	1	1	1	0	38	0	99	0	0	1	1	0
34	2	1	4	0	39	0	99	0	0	3	3	0
66	1	1	5	0	38	0	99	0	0	4	4	0
60	1	1	2	0	24	0	99	0	0	1	1	0
47	1	2	5	13	59	1	43	3	3	7	7	7
66	1	1	2	0	40	1	98	0	0	1	1	0
51	1	1	5	0	55	0	99	0	0	4	4	0
64	1	1	3	0	32	0	99	0	0	2	2	0
59	1	1	2	0	33	1	96	0	0	1	1	0
69	1	1	4	12	61	0	99	2	3	5	6	4
28	2	1	3	0	46	0	99	0	0	2	2	0
73	1	1	1	0	40	0	99	0	0	1	1	0
53	2	1	5	0	48	0	99	0	0	4	4	0
46	2	1	2	0	33	0	99	0	0	1	1	0
65	1	1	1	0	40	0	99	0	0	1	1	0
57	2	2	5	0	42	1	16	0	0	4	4	0
52	2	1	1	0	41	0	99	0	0	1	1	0
52	1	2	5	13	52	1	40	3	3	7	7	7
65	1	1	2	8	31	1	12	2	3	3	4	4
48	2	2	3	3	90	1	12	2	2	4	4	4
55	1	1	1	0	19	0	99	0	0	1	1	0
47	2	1	2	0	24	0	99	0	0	1	1	0
55	1	1	2	0	36	0	108	0	0	1	1	0
66	1	1	3	0	35	0	99	0	0	2	2	0
81	1	1	2	0	71	1	93	0	0	1	1	0
50	1	2	2	0	56	0	114	0	0	1	1	0
45	2	1	5	2	53	0	99	1	1	5	5	2
69	1	2	5	20	41	1	48	3	3	7	7	7
48	2	2	5	1	62	0	99	1	1	5	5	1
43	1	1	3	1	51	0	99	1	1	3	3	2
50	1	1	3	1	30	0	109	1	1	3	3	1
60	1	1	2	0	20	0	99	0	0	1	1	0
30	2	2	5	2	58	0	99	2	1	6	5	4
60	2	1	3	3	27	0	105	2	2	4	4	4
56	1	3	2	0	23	0	99	0	0	1	1	0
38	1	1	1	0	37	0	111	0	0	1	1	0
32	2	1	2	0	66	0	99	0	0	1	1	0
58	2	1	3	1	44	0	99	1	1	3	3	1
62	2	1	5	10	27	1	23	2	3	6	7	4
31	1	1	2	0	38	0	99	0	0	1	1	0
65	1	2	5	9	28	1	55	2	3	6	7	5
66	2	1	5	22	47	0	99	3	3	7	7	7
68	1	1	3	0	22	0	98	0	0	2	2	0
64	1	1	5	34	40	1	31	3	3	7	7	7
65	2	1	5	10	54	1	15	2	3	6	7	4
76	1	2	3	0	27	1	86	0	0	2	2	0
46	1	1	4	6	35	0	98	2	2	5	5	5
51	1	1	2	5	59	0	98	1	2	2	3	2
41	2	1	2	0	32	0	98	0	0	1	1	0
57	1	1	4	8	44	0	98	3	3	6	6	7
49	2	2	5	14	64	1	17	3	3	7	7	7
37	1	1	1	0	23	0	98	0	0	1	1	0
67	2	1	3	1	33	1	53	1	1	3	3	2
60	1	1	5	0	45	0	98	0	0	4	4	0
45	1	1	1	0	35	0	98	0	0	1	1	0
68	1	1	2	1	35	1	7	1	1	2	2	3
68	1	1	3	4	22	0	98	1	2	3	4	1
55	2	1	5	2	41	0	98	1	1	5	5	2
33	1	2	5	50	57	1	13	3	3	7	7	7
58	1	1	5	1	82	0	98	1	1	5	5	2
56	1	1	4	2	42	1	52	1	1	4	4	2
41	1	1	4	0	33	0	98	0	0	3	3	0
54	2	1	1	0	28	0	98	0	0	1	1	0
35	1	1	2	0	25	0	98	0	0	1	1	0
68	1	2	5	18	65	1	23	3	3	7	7	7
70	1	1	4	9	35	0	98	3	3	6	6	7
51	2	1	2	0	47	0	98	0	0	1	1	0
44	1	2	4	1	45	0	98	1	1	4	4	2
71	1	2	1	0	44	0	98	0	0	1	1	0
54	1	1	5	34	63	1	14	3	3	7	7	7
57	1	1	1	0	33	0	98	0	0	1	1	0
59	2	2	2	0	61	0	98	0	0	1	1	0
64	2	1	2	3	34	0	98	2	2	3	3	6
46	1	1	1	0	51	0	98	0	0	1	1	0
42	2	1	1	0	32	0	98	0	0	1	1	0
56	1	1	4	4	35	0	98	3	2	6	5	7
62	1	1	2	0	34	0	98	0	0	1	1	0
56	2	1	2	0	32	0	98	0	0	1	1	0
46	1	1	4	0	37	0	98	0	0	3	3	0
67	1	1	5	0	26	0	98	0	0	4	4	0
44	1	2	5	24	47	1	12	3	3	7	7	7
64	1	1	3	1	20	0	98	1	1	3	3	1
46	2	2	5	11	49	1	4	3	3	7	7	7
34	1	2	4	24	68	1	23	3	3	6	6	7
68	2	2	3	0	40	1	43	0	0	2	2	0
62	1	2	4	5	51	0	98	2	2	5	5	4
61	1	1	3	3	51	1	46	1	2	3	4	2
50	2	2	5	18	81	1	27	3	3	7	7	7
55	1	1	2	0	26	0	98	0	0	1	1	0
64	1	2	2	1	59	0	98	1	1	2	2	1
66	1	1	5	7	39	0	98	3	3	7	7	7
63	2	1	3	3	35	0	98	3	2	5	4	7
60	2	1	2	0	36	0	97	0	0	1	1	0
40	2	1	4	29	54	1	39	3	3	6	6	7
38	1	1	1	0	28	0	97	0	0	1	1	0
67	1	1	1	0	39	0	97	0	0	1	1	0
58	2	1	1	0	41	0	97	0	0	1	1	0
67	1	1	3	2	22	1	87	1	1	3	3	2
38	2	1	1	0	29	0	97	0	0	1	1	0
31	1	1	1	1	26	0	97	1	1	2	2	2
52	1	2	1	0	21	0	97	0	0	1	1	0
58	2	1	2	4	45	0	97	2	2	3	3	4
62	1	1	1	0	42	0	97	0	0	1	1	0
68	1	1	2	0	22	0	97	0	0	1	1	0
42	1	1	2	0	36	0	97	0	0	1	1	0
60	2	1	1	0	28	0	97	0	0	1	1	0
60	1	1	1	0	48	0	97	0	0	1	1	0
35	2	1	3	1	30	0	97	1	1	3	3	1
70	1	1	1	0	14	0	97	0	0	1	1	0
30	1	1	4	0	39	0	97	0	0	3	3	0
63	1	1	5	0	21	0	97	0	0	4	4	0
70	1	1	5	8	39	1	31	1	3	5	7	2
74	2	1	1	0	40	0	97	0	0	1	1	0
66	1	2	5	5	49	0	97	2	2	6	6	6
54	1	1	2	0	28	0	97	0	0	1	1	0
55	1	1	1	0	23	0	97	0	0	1	1	0
56	1	1	1	0	26	0	97	0	0	1	1	0
41	1	1	1	0	22	0	97	0	0	1	1	0
67	1	2	4	2	30	1	15	2	1	5	4	4
64	1	1	1	0	38	0	97	0	0	1	1	0
66	2	1	3	7	26	1	66	2	3	4	5	4
51	1	1	2	0	26	0	97	0	0	1	1	0
63	1	1	2	2	47	0	97	1	1	2	2	1
63	1	1	3	0	38	1	76	0	0	2	2	0
35	1	1	2	0	38	0	97	0	0	1	1	0
69	1	2	4	0	44	1	15	0	0	3	3	0
51	1	2	5	0	65	1	96	0	0	4	4	0
59	1	1	5	0	18	0	97	0	0	4	4	0
71	2	1	2	0	19	0	97	0	0	1	1	0
53	2	1	5	3	25	0	97	1	2	5	6	2
61	1	1	3	0	47	0	97	0	0	2	2	0
30	2	2	6	22	43	1	37	3	3	7	7	7
61	1	1	1	0	40	0	97	0	0	1	1	0
36	2	1	5	2	27	1	32	1	1	5	5	3
50	1	1	5	19	34	1	13	3	3	7	7	7
62	1	1	1	0	16	0	97	0	0	1	1	0
35	1	2	5	9	31	1	43	3	3	7	7	7
57	1	1	2	0	24	0	96	0	0	1	1	0
51	2	1	5	0	49	0	96	0	0	4	4	0
34	1	1	1	0	29	0	104	0	0	1	1	0
60	2	2	5	11	48	1	7	3	3	7	7	7
72	1	1	2	0	29	0	96	0	0	1	1	0
60	1	1	5	2	64	0	96	1	1	5	5	2
65	1	2	5	2	39	0	96	1	1	5	5	1
42	1	2	5	11	22	0	96	2	3	6	7	4
61	1	1	5	10	45	1	17	3	3	7	7	7
35	1	1	3	0	30	0	96	0	0	2	2	0
37	2	1	2	0	44	0	96	0	0	1	1	0
55	2	1	5	0	34	0	96	0	0	4	4	0
50	2	1	4	0	37	0	96	0	0	3	3	0
44	2	1	5	0	54	0	96	0	0	4	4	0
32	2	1	1	0	51	0	96	0	0	1	1	0
42	1	1	2	0	26	0	96	0	0	1	1	0
71	1	1	5	14	40	1	2	3	3	7	7	7
36	1	1	5	8	57	0	96	2	3	6	7	4
42	2	1	1	0	45	0	96	0	0	1	1	0
61	1	1	4	0	61	0	96	0	0	3	3	0
49	2	1	1	0	30	0	96	0	0	1	1	0
59	1	2	4	2	37	1	76	1	1	4	4	1
45	1	1	1	0	44	0	96	0	0	1	1	0
54	2	1	3	0	52	0	96	0	0	2	2	0
50	1	1	2	0	34	0	96	0	0	1	1	0
70	2	1	3	0	66	0	96	0	0	2	2	0
74	1	1	2	1	30	0	96	1	1	2	2	2
51	2	2	5	40	47	1	16	3	3	7	7	7
74	2	1	5	6	19	1	18	3	2	7	6	7
50	2	2	5	3	41	0	96	1	2	5	6	1
35	2	1	2	0	14	0	96	0	0	1	1	0
54	1	1	1	0	21	0	96	0	0	1	1	0
47	1	1	2	0	29	0	96	0	0	1	1	0
83	1	1	5	2	66	0	95	2	1	6	5	4
61	1	1	3	3	61	1	12	1	2	3	4	2
51	1	1	4	1	49	0	95	1	1	4	4	1
74	1	1	5	20	65	1	29	3	3	7	7	7
70	1	2	2	0	23	0	95	0	0	1	1	0
69	2	1	1	0	19	0	95	0	0	1	1	0
64	1	1	3	0	38	0	95	0	0	2	2	0
57	2	1	2	0	23	0	95	0	0	1	1	0
65	2	1	5	6	73	0	95	3	2	7	6	7
64	2	1	1	0	20	0	95	0	0	1	1	0
43	2	2	5	21	42	1	28	3	3	7	7	7
61	1	1	5	3	42	0	95	2	2	6	6	4
47	2	1	1	0	37	0	95	0	0	1	1	0
84	1	1	1	0	24	1	48	0	0	1	1	0
62	1	1	1	0	18	0	95	0	0	1	1	0
70	1	1	1	0	45	0	95	0	0	1	1	0
43	2	2	1	0	33	1	44	0	0	1	1	0
45	2	1	2	3	26	0	95	2	2	3	3	5
49	1	1	2	0	34	0	95	0	0	1	1	0
53	2	1	2	0	60	0	95	0	0	1	1	0
61	2	1	2	0	45	0	95	0	0	1	1	0
48	2	1	1	0	20	0	95	0	0	1	1	0
51	1	1	3	10	21	1	6	2	3	4	5	6
63	1	1	3	0	41	0	95	0	0	2	2	0
68	1	1	5	1	22	0	95	1	1	5	5	1
54	1	2	5	0	34	1	13	0	0	4	4	0
53	1	2	5	0	48	1	17	0	0	4	4	0
63	1	1	2	1	55	0	95	1	1	2	2	2
47	2	2	3	0	39	0	95	0	0	2	2	0
74	1	2	2	0	32	0	95	0	0	1	1	0
43	1	2	5	0	54	0	95	0	0	4	4	0
73	2	2	5	0	38	1	10	0	0	4	4	0
39	1	1	5	0	32	0	95	0	0	4	4	0
44	2	1	1	0	31	0	95	0	0	1	1	0
70	1	1	1	0	22	0	95	0	0	1	1	0
60	1	1	1	0	17	0	95	0	0	1	1	0
44	2	2	1	0	39	0	95	0	0	1	1	0
73	2	1	3	0	49	0	94	0	0	2	2	0
48	1	1	1	0	24	0	94	0	0	1	1	0
62	1	1	2	0	13	1	56	0	0	1	1	0
32	1	1	3	0	42	0	94	0	0	2	2	0
60	1	1	1	0	26	0	94	0	0	1	1	0
57	1	2	5	6	62	1	36	2	2	6	6	4
71	1	1	1	0	17	0	94	0	0	1	1	0
66	1	1	1	0	29	0	94	0	0	1	1	0
61	1	2	5	0	24	1	19	0	0	4	4	0
71	1	2	5	4	39	1	31	2	2	6	6	4
60	1	1	2	0	37	0	94	0	0	1	1	0
72	1	2	5	2	54	0	94	1	1	5	5	1
46	1	2	5	22	57	1	20	3	3	7	7	7
36	1	1	1	0	36	0	94	0	0	1	1	0
30	2	1	2	4	34	0	94	2	2	3	3	4
70	1	2	1	0	51	1	59	0	0	1	1	0
63	1	1	1	0	31	0	94	0	0	1	1	0
68	1	1	2	0	51	0	94	0	0	1	1	0
61	2	1	2	0	54	0	94	0	0	1	1	0
[truncated: 4,026 more rows]
